# Supplementary material for: Subsistence of early anatomically modern humans in Europe as evidenced in the Protoaurignacian occupations of Fumane Cave, Italy
Source: Sci Rep. 2023 Mar 7;13:3788. doi: 10.1038/s41598-023-30059-3 (PMC9992387; doi:10.1038/s41598-023-30059-3)
Supplement: Supplementary file 2 — Supplementary Tables. [file 41598_2023_30059_MOESM2_ESM.xlsx]

## Sheet: Table S1
Parameter	Value		Parameter	Value
vegmode	“cohort”		ifdisturb	1
nyear	25000		distinterval	200
Nyear_spinup	500		ifcalccton	1
ifdailynpp	1		ifbgestab	1
ifdailydecomp	0		ifsme	1
ifcalcsla	1		ifstochestab	1
iffire	0		ifstochmort	1
npatch	100		ifcdebt	0
patcharea	1000		textured_soil	1
estinterval	5
Table S1. Global parameters used in the LPJ-GUESS model. Vegmode= vegetation model mode, nyear= number of simulated years, nyear_spinup= duration of the spin-up phase in years, ifdailynpp= calculate NPP daily (1) or monthly (0), ifdailydecomp= calculate soil respiration daily (1) or monthly (0), eifcalcsla= calculate SLA from leaf longevity (1) or not (0), iffire= implement fire (1) or not (0), n…

## Sheet: Table S2
Table S2. Fumane cave: general information about each archaeological unit, type of macromammals represented and environmental proxies available, related to the origin of the faunal accumulation.
FUMANE	Late Protourignacian	ProtoAurignacian	Uluzzian	Late Mousterian
Units	D3	A2-A1	A3	A4	A5+A5/A6	A6	A9
Chronology	38-37 ky cal BP	41-38 ky cal BP	44-42 ky cal BP	45-44 ky cal BP	44-42 ky cal BP		48 ky cal BP
Marine Isotopic Stage	3	3	3	3	3	3	3
Origin of the deposit	human	human	human	human	human	human	human
Activity of carnivores	scarce	scarce	scarce	scarce	scarce	scarce	scarce
Seasonality	late spring/early summer	late spring/early summer	no data available	summer	under study	under study	spring
MACROFAUNA
Total Remains/Total NISP	1821/139	11086/450	16989/572	19955/616	60494/836	110777/2274	111841/1259
MNI UNGULATE	15	24	31	29	63		51
MNI CARNIVORE	5	5	15	16	15		17
MNI SMALL GAME	0	2	2	0	2		4
Simpson index NISP	3.47	2.44	3.6	2.8	1.7		3.1
Simpson index MNI	4.25	4.3	4.4	5.2	4.4		6.5
Human diet (MNI values)	Rupicapra rupicapra (23%), Capra ibex (18%), Capreolus capreolus (14%), Bos/Bison (4%), Megaloceros (4%), Cervus elaphus (4%)	Capra ibex (30%), Cervus elaphus (18%), Rupicapra rupicapra (11%), Megaloceros (7%), Capreolus capreolus (7%), Bos/Bison (7%)	Capra ibex (21%), Cervus elaphus (10%), Capreolus capreolus (10%), Rupicapra rupicapra (8%), Bison priscus (6%), Megaloceros (4%), Coleodonta (2%)	Cervus elaphus (15%), Capra ibex (11%), Capreolus capreolus (11%), Rupicapra rupicapra (8%), Bison priscus (6%), Megaloceros (4%)	Cervus elaphus (35%), Capreolus capreolus (11%), Rupicapra rupicapra (11%), Capra ibex (9%), Megaloceros (5%), Bison priscus (4%), Alces alces (2%), Sus scrofa (1%)		Cervus elaphus (19%), Capreolus capreolus (15%), Megaloceros (8%), Rupicapra (8%), Capra ibex (5%), Bos primigenius(3%), Bison priscus (4%), Alces alces (4%)
Enviromental interpretations on macromammals	Open landscape with patchy forests		Increase in open landscapes, progressive forest reduction	Less forested enviroment with increase in open landscapes	Temperate climate with forested areas, although slightly decrease respect to A9		Temperate climate with more forested areas
References	This work		Tagliacozzo et al., 2013		Romandini, 2012; Peresani et al., 2011b; under study		Romandini et al., 2014
OTHER ENVIROMENTAL PROXIES
Avifauna	Different environments: rocky, alpine forests and grasslands, but also wet zones close to the cave. Significant increase in some species of cold/arid climate	Different environments: rocky, alpine forests and grasslands, but also wet zones close to the cave. Significant increase in some species of cold/arid climate	Various habitats: rocky, alpine forests and grasslands	Various habitats: rocky, alpine forests and grasslands, but also wet zones close to the cave	Birds living in different biotopes. Small- and medium-sized birds from open and rocky habitats and from alpine forest habitats are prevalent. A large number of specimens are Passeriformes, and suggest the existence of humid zones close to the cave		Diverse environments: rock cliffs and alpine meadows, mountainous zones and ponds, woodlands of high mountains and the subalpine forests. Less rigid climatic conditions
References	Cassoli and Tagliacozzo, 1994		Tagliacozzo et al., 2013		Peresani et al., 2011a		Fiore et al., 2016
Micromammals	The small-mammal assemblage indicates that units A3 to D3a + b are associated with two cold periods (chronologically situated between IS12 and H3)			These units are related with Interstadial 12 (IS12): probably associated with a temperate and moist period with a landscape dominated by open-woodland formations.		This unit is related to a cold and relatively dry period with a landscape dominated by open meadows, which could correspond to Heinrich Event 5 (H5).	Temperate and relatively moist period, with a landscape dominated by open-woodland formations and is related with the interstadial period before H5.
	Cold and humid period	Cold and dry period. Decrease in woodland formations, probably corresponding with Heinrich Event 4 (H4)	Cold and dry period. Decrease in woodland formations.
References	López-García et al., 2015
Charcoal	Increase of larch carbons and presence of Betula indicates the lowering of the arboreal vegetation and the descent of the prairies. Cold climate			Climatic and enviromental variations, the larch dominates the landscape with some presence of Betula and a decrease of Pinus sp. These data indicate alternating coolings with temperate conditions			Typical mountain vegetation. Larch dominates the landscape on very steep or washed-out slopes in association with pine and birch species, whereas the presence of spruce, seems to testify to a forest environment, probably along the valley floor
References	Maspero, 1998						Basile et al., 2014

## Sheet: Table S3
Table S3. Protoaurignacian, Early Aurignacian and Initial Upper Palaeolithic sites in Europe
n	Site	Lat	Long	Technocomplexes		Note
1	Fumane	45.58	10.90	Protoaurignacian
2	Bombrini	43.7840	7.5351	Protoaurignacian
3	Mochi	43.7841	7.5348	Protoaurignacian	Early Aurignacian
4	Serino	40.8500	14.85	Protoaurignacian		No fauna available
5	La Fabbrica	42.65	11.06	Protoaurignacian		No data and fauna available
6	Castelcivita	40.4833	15.2333	Protoaurignacian		No data available
7	La Cala	40.0036	15.2252	Protoaurignacian
8	Willendorf II	48.32	15.4	Early Aurignacian		No fauna available
9	Geißenklösterle	48.39	9.78	Early Aurignacian
10	Hohle Fels	48.37	9.75	Early Aurignacian
11	Wildscheuer	50.42	8.13	Early Aurignacian		No fauna available
12	Observatoire	43.75	7.44	Protoaurignacian		No data and fauna available
13	Mandrin	44.48	4.75	Protoaurignacian		No fauna available
14	Brassempouy - Hyènes	43.63	-0.70	Early Aurignacian		No fauna available
15	Tuto-de-Camalhot	43.0037	1.374	Protoaurignacian		No fauna available
16	Les Cottés	46.4	0.5	Protoaurignacian	Early Aurignacian
17	Grotte du Renne	47.37	3.45	Protoaurignacian
18	Castanet	44.6	1.061	Early Aurignacian
19	Roc de Combe	44.45	1.21	Early Aurignacian
20	Caminade-Est	44.52	1.15	Early Aurignacian		No fauna available
21	Le Flageolet I	44.51	1.45	Early Aurignacian		No fauna available
22	Combe Saunière	45.82	0.94	Early Aurignacian		No fauna available
23	La Quina "aval"	45.3	0.17	Early Aurignacian
24	Trou de la Mère Clochette	47.07	5.34	Protoaurignacian		No fauna available
25	Esquicho-Grapaou	43.9296	4.3259	Protoaurignacian
26	Isturitz	43.22	-1.11	Protoaurignacian	Early Aurignacian
27	Gatzarria	43.07	-0.89	Protoaurignacian	Early Aurignacian	No fauna available
28	Labeko Koba	43.34	-2.29	Protoaurignacian	Early Aurignacian
29	Aitzbitarte III	43.16	-1.53	Early Aurignacian
30	Ekain	43.12	-2.15	Protoaurignacian
31	Covalejos	43.23	-3.55	Protoaurignacian	Early Aurignacian
32	El Castillo	43.17	-3.58	Protoaurignacian		No fauna available
33	El Cuco	43.23	-3.14	Protoaurignacian
34	Arbreda	42.09	2.44	Protoaurignacian		No fauna available
35	La Viña	43.18	-5.39	Early Aurignacian
36	Cova Gran	41.55	0.48	Early Aurignacian
37	Canyars	41.1746	1.5847	Early Aurignacian
38	Cova Foradada	41.2047	1.58099	Early Aurignacian
39	Lapa do Picareiro	39.39	-8.4	Early Aurignacian
40	Šandalja II	44.88	13.89	Early Aurignacian		No fauna available
41	Tabula Traiana	45.5290	21.98	Protoaurignacian		No fauna available
42	Kozarnika	43.65	22.70	Early Aurignacian		No fauna available
43	Peskő	47.62	18.47	Early Aurignacian		No fauna available
44	Siuren I	44.63	33.85	Protoaurignacian
45	Istállóskő	48.11	20.3829	Early Aurignacian
46	Tincova	45.57	22.16	Early Aurignacian		NO C14 and fauna available
47	Româneşti	45.85	22.38	Early Aurignacian		data OSL, NO FAUNA available
48	Bacho Kiro	42.9467	25.4303	Initial Upper Palaeolithic
49	Temnata	43.1718	24.0584	Initial Upper Palaeolithic

## Sheet: Table S4
Table S4. Selected Protoaurignacian, Early Aurignacian and Initial Upper Palaeolithic sites with macrofaunal data and C14 dates available.
N	Country	SITE	Unit	Cultural	Lab. Number	Material	Method	Conv. Radiocarbon age		Cal_Age_min	Cal_Age_max	Age_median	NPP	References	Dominant taxa	Fauna References
1	Italy	Fumane	D3ba	Late Protoaurignacian	OxA-17981	Charcoal	ABOx-SC	33890	220	39564	37967	38765.5	0.269	Falcucci et al., 2020; Peresani et al., 2008; Higham et al., 2009; Higham, 2011	Capra ibex, Rupicapra rupicapra	This study
	Italy	Fumane	D3ba	Late Protoaurignacian	OxA-18200	Charcoal	ABA	32600	190	37459	36427	36943	0.302
	Italy	Fumane	D3d	Late Protoaurignacian	OxA-41160	Bone	Ultrafiltration	36100	1450	42562	37755	40158.5	0.227	this study
	Italy	Fumane	A1	Protoaurignacian	OxA-41161	Bone	Ultrafiltration	36310	750	42193	39969	41081	0.213	this study	Capra ibex, Rupicapra rupicapra, Cervus elaphus	This study
	Italy	Fumane	A2	Protoaurignacian	OxA-11360	Charcoal	ABA	31830	260	36745	35535	36140	0.207	Falcucci et al., 2017,2018,2020; Falucci and Peresani 2018; Peresani et al., 2008; Higham et al., 2009; Higham, 2011; Benazzi et al., 2015
	Italy	Fumane	A2	Protoaurignacian	OxA-11347	Charcoal	ABA	30650	260	35505	34502	35003.5	0.276
	Italy	Fumane	A2	Protoaurignacian	OxA-17569	Charcoal	ABOx-SC	35640	220	41216	40326	40771	0.181
	Italy	Fumane	A2	Protoaurignacian	OxA-17570	Charcoal	ABOx-SC	35180	220	40840	39791	40315.5	0.205
	Italy	Fumane	A2 str.16 lev.B	Protoaurignacian	OxA-19413	Charcoal	ABA	32120	240	36991	36039	36515	0.238
	Italy	Fumane	A2 str.16 lev.B	Protoaurignacian	OxA-19414	Charcoal	ABOx-SC	34180	270	39959	38466	39212.5	0.179
	Italy	Fumane	A2 str.17	Protoaurignacian	OxA-19411	Charcoal	ABA	32530	240	37457	36316	36886.5	0.286
	Italy	Fumane	A2 str.17	Protoaurignacian	OxA-19412	Charcoal	ABOx-SC	34940	280	40697	39493	40095	0.183
	Italy	Fumane	A2 str.18	Protoaurignacian	OxA-19525	Charcoal	ABA	33380	210	39105	37427	38266	0.383
	Italy	Fumane	A2 str.18	Protoaurignacian	OxA-19584	Charcoal	ABOx-SC	35850	310	41503	40324	40913.5	0.198
2	Italy	Bombrini	A2/2	Protoaurignacian	Beta 204028	Charcoal	AMS	34190	500	40417	37635	39026	0.365	Holt et al., 2019; Riel-Salvatore and Negrino 2018a;b; Benazzi et al., 2015	Cervus elaphus, Caprids, Bos/Bison sp.	Pothier Bouchard et al., 2020; Holt et al., 2019
	Italy	Bombrini	A1/2	Protoaurignacian	Beta 183522	Charcoal	AMS	33090	400	39115	36679	37897	0.389
	Italy	Bombrini	A1/3	Protoaurignacian	Beta 183524	Charcoal	AMS	32580	400	38386	36119	37252.5	0.363
3	Italy	Mochi	G	Protoaurignacian	OxA-20360	Shell	Dating shell carbonate	31960	150	36685	36003	36344	0.337	Douka et al., 2012; Grimaldi et al., 2014; Hedges et al., 1994; Bietti et al., 2004; Frouin et al., 2022	Cervus elaphus, Capra ibex	Alaique, 2000
	Italy	Mochi	G	Protoaurignacian	OxA-3590	Charcoal	ABA	34680	760	41184	37646	39415	0.355
	Italy	Mochi	G	Protoaurignacian	OxA-3591	Charcoal	ABA	35700	850	42059	39250	40654.5	0.337
	Italy	Mochi	G	Protoaurignacian	OxA-3592	Charcoal	ABA	34870	800	41370	37719	39544.5	0.353
	Italy	Mochi	G	Protoaurignacian	OxA-19802	Shell	Dating shell carbonate	30770	150	35445	34698	35071.5	0.383
	Italy	Mochi	G	Protoaurignacian	OxA-20630	Shell	Dating shell carbonate	33180	230	38912	37062	37987	0.396
	Italy	Mochi	G	Protoaurignacian	OxA-19290	Shell	Dating shell carbonate	36750	210	41991	41292	41641.5	0.39
	Italy	Mochi	G	Protoaurignacian	OxA-19569 (OxA-3592)	Charcoal	ABOx-SC	36350	260	41854	40955	41404.5	0.419
	Italy	Mochi	G	Protoaurignacian	OxA-3588	Charcoal	ABA	32280	580	38490	35383	36936.5	0.352
	Italy	Mochi	G	Protoaurignacian	OxA-3589	Charcoal	ABA	33400	750	39831	36325	38078	0.383
	Italy	Mochi	G_base	Protoaurignacian	Rome-2	Charcoal	ABA	37400	1300	43149	39720	41434.5	0.366
	Italy	Mochi	G	Protoaurignacian	OxA-30629	Shell	Acid hydrolysis	31920	190	36752	35829	36290.5	0.328
	Italy	Mochi	G	Protoaurignacian	OxA-35352	Shell	Acid hydrolysis	31870	160	36590	35816	36203	0.328
	Italy	Mochi	F	Early Aurignacian	OxA-19614	Shell	Dating shell carbonate	32370	160	37036	36288	36662	0.347	Douka et al., 2012; Bietti et al., 2004	Cervus elahus
	Italy	Mochi	F	Early Aurignacian	OxA-20629	Shell	Dating shell carbonate	32910	220	38335	36657	37496	0.386
	Italy	Mochi	F	Early Aurignacian	OxA-19728	Shell	Dating shell carbonate	26410	110	30980	30345	30662.5	0.352
	Italy	Mochi	F	Early Aurignacian	OxA-19857	Shell	Dating shell carbonate	26030	110	30721	30568	30644.5	0.342
	Italy	Mochi	F	Early Aurignacian	Rome-1	Charcoal	ABA	27230	570	32849	32467	32658	0.307
7	Italy	La Cala	AU13	Protoaurignacian	OxA-5868	Charcoal	ABA	27050	850	33256	29507	31381.5	0.255	Benini et al., 1997; Martini et al., 2018	Cervus elaphus	Benini et al., 1997
9	Germany	Geißenklösterle	IIa	Early Aurignacian	OxA-21737	Bone	Ultrafiltration	35700	650	41843	39605	40724	0.324	Higham et al., 2012; Conard and Bolus., 2006	Ursus spelaeus, Mammuth primigenius, Equus ferus, Rangifer tarandus	Münzel and Conard, 2004a
	Germany	Geißenklösterle	IIa	Early Aurignacian	OxA-21656	Bone	Ultrafiltration	33000	500	39127	36423	37775	0.322
	Germany	Geißenklösterle	IIb	Early Aurignacian	OxA-21738	Bone	Ultrafiltration	34900	600	41245	38688	39966.5	0.317
	Germany	Geißenklösterle	IIb	Early Aurignacian	OxA-21742	Bone	Ultrafiltration	34800	600	41174	38464	39819	0.318
	Germany	Geißenklösterle	IIb	Early Aurignacian	OxA-21727	Bone	Ultrafiltration	34100	550	40438	37472	38955	0.326
	Germany	Geißenklösterle	IIb	Early Aurignacian	OxA-21724	Bone	Ultrafiltration	33950	550	40159	37194	38676.5	0.327
	Germany	Geißenklösterle	IId	Early Aurignacian	OxA-21726	Bone	Ultrafiltration	34200	550	40511	37564	39037.5	0.326
	Germany	Geißenklösterle	III	Early Aurignacian	OxA-21725	Bone	Ultrafiltration	37400	800	42651	40913	41782	0.338
	Germany	Geißenklösterle	III	Early Aurignacian	OxA-21659	Bone	Ultrafiltration	35050	600	41342	39048	40195	0.32
	Germany	Geißenklösterle	III	Early Aurignacian	OxA-21744	Bone	Ultrafiltration	36850	750	42397	40530	41463.5	0.331
	Germany	Geißenklösterle	IIIa	Early Aurignacian	OxA-21745	Bone	Ultrafiltration	36650	750	42342	40323	41332.5	0.328
	Germany	Geißenklösterle	IIIa	Early Aurignacian	OxA-21746	Bone	Ultrafiltration	36850	800	42441	40416	41428.5	0.331
	Germany	Geißenklösterle	III	Early Aurignacian	OxA-21722	Bone	Ultrafiltration	38900	1000	44214	41741	42977.5	0.325
	Germany	Geißenklösterle	IIIb	Early Aurignacian	OxA-21743	Bone	Ultrafiltration	36100	700	42078	39866	40972	0.325
	Germany	Geißenklösterle	IIIb	Early Aurignacian	OxA-21723	Bone	Ultrafiltration	37800	900	42916	41044	41980	0.336
	Germany	Geißenklösterle	IIIb	Early Aurignacian	OxA-21721	Bone	Ultrafiltration	37300	800	42607	40816	41711.5	0.336
10	Germany	Hohle Fels	IV Feature 6	Early Aurignacian	KIA32060	Bone	AMS	30110	220/210	35107	34194	34650.5	0.232	Conard, 2003; Conard and Bolus 2003; 2008; Bataille and Conard, 2018	Equus ferus, Rangifer tarandus, Ursus spelaeus	Münzel and Conard, 2004b; Conard et al., 2013
	Germany	Hohle Fels	IV Feature 6	Early Aurignacian	KIA32058	Bone	AMS	30420	220	35286	34425	34855.5	0.265
	Germany	Hohle Fels	IV Feature 6	Early Aurignacian	KIA32059	Bone	AMS	30460	250/240	35336	34418	34877	0.265
	Germany	Hohle Fels	IV	Early Aurignacian	KIA32057	Bone	AMS	30040	210	35025	34979	35002	0.336
	Germany	Hohle Fels	IV	Early Aurignacian	OxA-4600	Bone	AMS	31100	600	36544	34387	35465.5	0.304
	Germany	Hohle Fels	IV	Early Aurignacian	KIA18879	Charcoal	AMS	31160	1530/1280	39219	32215	35717	0.259
	Germany	Hohle Fels	IV	Early Aurignacian	KIA16036	Bone	AMS	33090	260/250	38901	36926	37913.5	0.352
	Germany	Hohle Fels	IV	Early Aurignacian	KIA16037	Bone	AMS	32470	290/280	37498	36222	36860	0.308
	Germany	Hohle Fels	Va	Early Aurignacian	KIA35464	Bone	AMS	31750	260	36607	35451	36029	0.274
	Germany	Hohle Fels	Va	Early Aurignacian	KIA35463	Bone	AMS	32030	280/270	36994	35766	36380	0.274
	Germany	Hohle Fels	Va	Early Aurignacian	KIA35462	Bone	AMS	32090	350/340	37179	35629	36404	0.276
	Germany	Hohle Fels	Va	Early Aurignacian	KIA35460	Bone	AMS	32370	280/270	37348	36163	36755.5	0.301
	Germany	Hohle Fels	Va	Early Aurignacian	KIA35459	Bone	AMS	32550	300/290	37622	36219	36920.5	0.312
	Germany	Hohle Fels	Va	Early Aurignacian	KIA16035	Bone	AMS	33290	270	39076	37157	38116.5	0.358
	Germany	Hohle Fels	Vb	Early Aurignacian	KIA18880	Charcoal	AMS	34190	340/330	40157	38042	39099.5	0.314
	Germany	Hohle Fels	Va	Early Aurignacian	KIA16034	Bone	AMS	35710	360/340	41407	40011	40709	0.306
16	France	Les Cottés	02.1	Early Aurignacian	S-EVA-9717	Bone	Ultrafiltration	31750	280	36653	35430	36041.5	0.267	Talamo et al., 2012; Sorressi et al., 2010	Rangifer tarandus	Welker et al., 2015; Rendu et al., 2019
	France	Les Cottés	02.1	Early Aurignacian	S-EVA-9718	Bone	Ultrafiltration	31810	250	36690	35522	36106	0.255
	France	Les Cottés	02.1	Early Aurignacian	S-EVA-9719	Bone	Ultrafiltration	32670	120	37437	36603	37020	0.328
	France	Les Cottés	04	Early Aurignacian	S-EVA-9706	Bone	Ultrafiltration	34260	180	39810	39121	39465.5	0.227
	France	Les Cottés	04.0r	Early Aurignacian	S-EVA-97011	Bone	Ultrafiltration	33180	160	38703	37109	37906	0.408
	France	Les Cottés	04.1r	Early Aurignacian	S-EVA-9709	Bone	Ultrafiltration	34610	140	40127	39358	39742.5	0.241
	France	Les Cottés	04.2r	Early Aurignacian	S-EVA-9720	Bone	Ultrafiltration	33860	160	39458	38263	38860.5	0.284
	France	Les Cottés	04.4b	Early Aurignacian	S-EVA-9713	Bone	Ultrafiltration	35150	280	40901	39688	40294.5	0.288
	France	Les Cottés	04.4	Protoaurignacian	S-EVA-13671	Bone	Ultrafiltration	33710	230	39322	37699	38510.5	0.379
	France	Les Cottés	04.9	Protoaurignacian	S-EVA-13672	Bone	Ultrafiltration	34080	250	39828	38339	39083.5	0.268
	France	Les Cottés	04.6	Protoaurignacian	S-EVA-13663	Bone	Ultrafiltration	33080	230	38784	36933	37858.5	0.392
	France	Les Cottés	04.5 BJ	Protoaurignacian	S-EVA-13665	Bone	Ultrafiltration	34620	390	40679	39078	39878.5	0.234
	France	Les Cottés	04.5 BJ	Protoaurignacian	S-EVA-13669	Bone	Ultrafiltration	34430	180	39956	39225	39590.5	0.235
17	France	Grotte du Renne	VII	Protoaurignacian	OxA-21682	Bone	Ultrafiltration	35000	650	41375	38623	39999	0.276	Higham et al., 2010; Schmider B, ed (2002)	Equus sp., Rangifer tarandus	Enloe, 2012
	France	Grotte du Renne	VII	Protoaurignacian	OxA-21569	Bone	Ultrafiltration	36500	1300	42776	38981	40878.5	0.286
	France	Grotte du Renne	VII	Protoaurignacian	OxA-21570	Bone	Ultrafiltration	34600	800	41203	37498	39350.5	0.327
	France	Grotte du Renne	VII	Protoaurignacian	OxA-21571	Bone	Ultrafiltration	34050	750	40640	36989	38814.5	0.346
	France	Grotte du Renne	VII	Protoaurignacian	OxA-21572	Bone	Ultrafiltration	34600	750	41121	37601	39361	0.32
18	France	Castanet	Purple	Early Aurignacian	OxA-21641	Bone	Ultrafiltration	31950	450	37222	35349	36285.5	0.311	White et al., 2012	Rangifer tarandus	Armand, 2006
	France	Castanet	Purple	Early Aurignacian	OxA-21645	Bone	Ultrafiltration	32000	450	37314	35383	36348.5	0.31
	France	Castanet	Purple	Early Aurignacian	OxA-21643	Bone	Ultrafiltration	32200	450	37611	35499	36555	0.297
	France	Castanet	Purple	Early Aurignacian	OxA-21664	Bone	Ultrafiltration	32350	350	37558	36041	36799.5	0.315
	France	Castanet	Purple	Early Aurignacian	OxA-21642	Bone	Ultrafiltration	32500	450	38516	35955	37235.5	0.327
	France	Castanet	110	Early Aurignacian	OxA-21561	Bone	Ultrafiltration	32050	450	37391	35432	36411.5	0.296		n/a
	France	Castanet	122	Early Aurignacian	GifA-99179	Bone	Ultrafiltration	32310	520	38304	35482	36893	0.307		n/a
	France	Castanet	114	Early Aurignacian	OxA-21558	Bone	Ultrafiltration	32350	350	37558	36041	36799.5	0.315		n/a
	France	Castanet	131	Early Aurignacian	GifA-97312	Bone	Ultrafiltration	32460	420	38289	35961	37125	0.322		n/a
	France	Castanet	110	Early Aurignacian	OxA-21562	Bone	Ultrafiltration	32550	450	38595	36025	37310	0.338		n/a
	France	Castanet	110	Early Aurignacian	OxA-21566	Bone	Ultrafiltration	32550	600	39020	35811	37415.5	0.333		n/a
	France	Castanet	110	Early Aurignacian	OxA-21563	Bone	Ultrafiltration	32600	450	38662	36082	37372	0.338		n/a
	France	Castanet	131	Early Aurignacian	GifA-97313	Bone	Ultrafiltration	32750	460	38866	36226	37546	0.354		n/a
	France	Castanet	114	Early Aurignacian	OxA-21560	Bone	Ultrafiltration	32800	450	38891	36278	37584.5	0.354		n/a
	France	Castanet	110	Early Aurignacian	OxA-21564	Bone	Ultrafiltration	32950	500	39093	36381	37737	0.364		n/a
	France	Castanet	122	Early Aurignacian	GifA-99180	Bone	Ultrafiltration	32950	520	39114	36358	37736	0.364		n/a
	France	Castanet	114	Early Aurignacian	OxA-21559	Bone	Ultrafiltration	33250	500	39315	36660	37987.5	0.381		n/a
	France	Castanet	131	Early Aurignacian	GifA-99166	Bone	Ultrafiltration	34320	520	40557	37714	39135.5	0.338		n/a
19	France	Roc de Combe	7c	Early Aurignacian	OxA-1263	Bone	AMS	34800	1200	41854	37000	39427	0.342	Bordes, 2002; Hedges et al., 1990	Rangifer tarandus, Equus caballus	Grayson and Delpeche, 2008; Soulier and Mallye, 2012
	France	Roc de Combe	7b	Early Aurignacian	OxA-1262	Bone	AMS	33400	1100	40596	35778	38187	0.345
23	France	La Quina "aval"	III	Early Aurignacian	OxA-6147	Bone	AMS	32650	850	39345	35435	37390	0.324	Dujardin, 2001; Verna et al., 2012	Rangifer tarandus, Equus caballus	Soulier, 2017
25	France	Esquicho-Grapaou	SLC1b	Protoaurignacian	OxA-21716-21732	Bone	Ultrafiltration	36150	626	42054	40026	41040	0.276	Barshay-Szmidt et al., 2020	Equus sp.	Barshay-Szmidt et al., 2020
	France	Esquicho-Grapaou	SLC1b	Protoaurignacian	OxA-21717	Bone	Ultrafiltration	36550	750	42295	40200	41247.5	0.279
26	France	Isturitz	C4b2	Aurignacian ancien	OxA-X-2698-50	Bone	Ultrafiltration	35150	650	41532	39011	40271.5	0.337	Barshay-Szmidt et al., 2018	Equus caballus, Rangifer tarandus	Soulier et al., 2014; Soulier, 2013
	France	Isturitz	C4b2	Aurignacian ancien	OxA-34636	Bone	Ultrafiltration	35050	650	41430	38746	40088	0.329
	France	Isturitz	C4b2	Aurignacian ancien	OxA-34773	Bone	Ultrafiltration	34950	600	41293	38819	40056	0.328
	France	Isturitz	C4c4	Aurignacian intermediar	AA69184	Bone	Ultrafiltration	40200	3600	49582	38008	43795	0.362		Equus caballus, Bos/Bison
	France	Isturitz	C4c4	Aurignacian intermediar	AA69183	Bone	Ultrafiltration	37580	780	42713	41076	41894.5	0.4
	France	Isturitz	C4c4	Aurignacian intermediar	AA69180	Bone	Ultrafiltration	37300	1800	44257	38477	41367	0.35
	France	Isturitz	C4c4	Aurignacian intermediar	AA69179	Bone	Ultrafiltration	37000	1600	43785	43671	43728	0.282
	France	Isturitz	C4c4	Aurignacian intermediar	AA69185	Bone	Ultrafiltration	36990	720	42415	40710	41562.5	0.407
	France	Isturitz	C4c4	Aurignacian intermediar	AA69181	Bone	Ultrafiltration	36800	860	42447	40200	41323.5	0.364
	France	Isturitz	C4d1c	Protoaurignacian	AA-69187	Bone	Ultrafiltration	40000	2800	47806	39730	43768	0.366		Equus caballus, Bos/Bison
	France	Isturitz	C4d1j'	Protoaurignacian	OxA-23435	Bone	Ultrafiltration	37500	900	42794	40799	41796.5	0.394
	France	Isturitz	C4d1j''	Protoaurignacian	OxA-23436	Bone	Ultrafiltration	37400	900	42746	40705	41725.5	0.394
	France	Isturitz	C4d1j'	Protoaurignacian	OxA-23434	Bone	Ultrafiltration	37000	800	42485	40554	41519.5	0.387
	France	Isturitz	C4d1j	Protoaurignacian	OxA-23432-23433	Bone	Ultrafiltration	37000	800	42485	40554	41519.5	0.387
28	Spain	Labeko Koba	VII	Protoaurignacian	OxA-21766	Bone	Ultrafiltration	36850	800	42441	40416	41428.5	0.345	Wood et al., 2014; Arizzabalaga, 2000; Marín-Arroyo and Sanz-Royo, 2021	Equus sp., Bos/Bison	Altuna and Mariezkurrena, 2000; Marín-Arroyo and Sanz-Royo, 2021
	Spain	Labeko Koba	VII	Protoaurignacian	OxA-X-2314-43	Bone	Ultrafiltration	36500	750	42270	40143	41206.5	0.32
	Spain	Labeko Koba	VII	Protoaurignacian	OxA-21793	Bone	Ultrafiltration	35400	650	41610	39309	40459.5	0.311
	Spain	Labeko Koba	VII	Protoaurignacian	OxA-21840	Bone	Ultrafiltration	35250	650	41526	39164	40345	0.302
	Spain	Labeko Koba	VI	Early Aurignacian	OxA-21778	Bone	Ultrafiltration	35100	600	41346	39120	40233	0.301		Bos/Bison, Rengifer tarandus
	Spain	Labeko Koba	VI	Early Aurignacian	OxA-21767	Bone	Ultrafiltration	34750	600	41143	38350	39746.5	0.288
	Spain	Labeko Koba	VI	Early Aurignacian	OxA-21779	Bone	Ultrafiltration	34650	600	41065	38103	39584	0.308
	Spain	Labeko Koba	V	Early Aurignacian	OxA-21768	Bone	Ultrafiltration	33600	500	39618	37025	38321.5	0.382		Bos/Bison, Equus sp.
	Spain	Labeko Koba	V	Early Aurignacian	OxA-21780	Bone	Ultrafiltration	33550	550	39688	36882	38285	0.38
	Spain	Labeko Koba	IV	Early Aurignacian	OxA-21794	Bone	Ultrafiltration	32200	450	37611	35499	36555	0.309		Bos/Bison, Equus sp.
	Spain	Labeko Koba	IV	Early Aurignacian	OxA-21481	Bone	Ultrafiltration	32150	450	37539	35498	36518.5	0.309
29	Spain	Aitzbitarte III	Vb central	Early Aurignacian	OxA-34932	Bone	Ultrafiltration	31130	390	36210	34690	35450	0.341	Marín-Arroyo et al., 2018a; Ríos-Garaizar et al., 2011.	Cervus elaphus, Bos/Bison	Marín-Arroyo et al., 2018a, Altuna et al., 2017; Altuna et al., 2011
30	Spain	Ekain	IXA	Protoaurignacian	OxA-32423	Bone	Ultrafiltration	31140	400	36228	34682	35455	0.365	Marín-Arroyo et al., 2018a; Marín-Arroyo and Sanz-Royo, 2021; Ríos-Garaizar et al., 2004; 2012	Rupicapra rupicapra	Jones et al., 2019; Marín-Arroyo and Sanz-Royo, 2021
	Spain	Ekain	IXB	Protoaurignacian	OxA-32424	Bone	Ultrafiltration	31110	400	36208	34666	35437	0.365		Ursus spelaeus, Cervus elaphus
31	Spain	Covalejos	B (2)	Early Aurignacian	OxA-32549	Bone	Ultrafiltration	34350	600	40707	37602	39154.5	0.404	Marín-Arroyo et al., 2018a; Sanguino González and Montes Barquín 2005, Tejero Cáceres 2013.	Cervus elaphus, Equus ferus	Marín-Arroyo and Sanz-Royo, 2021
	Spain	Covalejos	B (2)	Early Aurignacian	OxA-32513	Bone	Ultrafiltration	35150	650	41532	39011	40271.5	0.355
	Spain	Covalejos	C (3)	Protoaurignacian	OxA-32512	Bone	Ultrafiltration	34850	600	41203	38571	39887	0.337
	Spain	Covalejos	C (3)	Protoaurignacian	OxA-32511	Bone	Ultrafiltration	35250	700	41753	39058	40405.5	0.356
33	Spain	El Cuco	III	Protoaurignacian	OxA-32502	Bone	Ultrafiltration	35050	650	41430	38746	40088	0.168	Marín-Arroyo et al., 2018a	Cervus elaphus, Bos/Bison	Marín-Arroyo and Sanz-Royo, 2021
35	Spain	La Viña	XIII	Early Aurignacian	OxA-21705	Bone	Ultrafiltration	31160	380	36219	34720	35469.5	0.354	Santamaría, 2012; Wood et al., 2014; Marín-Arroyo et al., 2018a;	Cervus elaphus, Rupicapra rupicapra	Rasilla et al., 2020
	Spain	La Viña	XIII	Early Aurignacian	OxA-21845	Bone	Ultrafiltration	30650	360	35770	34376	35073	0.213
36	Spain	Cova Gran	497D	Early Aurignacian	Beta-207578	Charcoal	ABA	32630	450	38700	36113	37406.5	0.342	Mora et al., 2018	Cervus elaphus, Capra pyrenaica, Stephanorhinus hemitoechus	Samper Caro et al., 2020
	Spain	Cova Gran	497D	Early Aurignacian	AA68834a	Charcoal	A	32368	241	37223	36190	36706.5	0.346
	Spain	Cova Gran	497D	Early Aurignacian	AA68834b	Charcoal	AAA	33068	261	38883	36892	37887.5	0.334
	Spain	Cova Gran	497D	Early Aurignacian	AA68834c	Charcoal	ABOx-SC	34174	247	39893	38581	39237	0.34
37	Spain	Terrasses de la Riera dels Canyars	Ia - Cala A	Early Aurignacian?	Beta-273965	Charcoal	ABA	33800	350	39596	37566	38581	0.371	Daura et al., 2013	Leporidae	Daura et al., 2013
	Spain	Terrasses de la Riera dels Canyars	Ia - Cala A	Early Aurignacian?	OxA-23643	Charcoal	ABA	34540	330	40493	39135	39814	0.348
	Spain	Terrasses de la Riera dels Canyars	Ia - Cala A	Early Aurignacian?	OxA-2416-44	Charcoal	ABOx-SC	34980	350	40847	39440	40143.5	0.356
	Spain	Terrasses de la Riera dels Canyars	Ia - Cala A	Early Aurignacian?	OxA-23644	Charcoal	ABA	34810	360	40699	39295	39997	0.349
	Spain	Terrasses de la Riera dels Canyars	Ia - Cala A	Early Aurignacian?	OxA-24057	Charcoal	ABOx-SC	34900	340	40750	39382	40066	0.352
38	Spain	Cova Foradada	IIIc	Early Aurignacian	Beta-37880	Charcoal	AAA	30220	180	35138	34314	34726	0.322	Morales et al., 2019	Leporidae	Morales et al., 2019
	Spain	Cova Foradada	IIIc	Early Aurignacian	Beta-37881	Charcoal	AAA	31690	180	36378	35549	35963.5	0.354
	Spain	Cova Foradada	IIIc	Early Aurignacian	OxA-34233	Charcoal	ABOx-SC	33170	370	39142	36865	38003.5	0.319
	Spain	Cova Foradada	IIIc	Early Aurignacian	Beta-414540	Charcoal	AAA	30770	180	35486	34663	35074.5	0.316
	Spain	Cova Foradada	IIIc	Early Aurignacian	OxA-34251	Charcoal	ABOx-SC	32050	550	38044	37975	38009.5	0.32
	Spain	Cova Foradada	IIIc	Early Aurignacian	MAMS-33909	Bone	Ultrafiltration	30760	150	35436	34694	35065	0.316
39	Portugal	Lapa do Picareiro	GG-II (GG)	Early Aurignacian	MAMS-42277	Bone	Ultrafiltration	33910	160	39501	38401	38951	0.302	Haws et al., 2020	Oryctolagus cuniculus	Haws et al., 2020
	Portugal	Lapa do Picareiro	GG-II (GG)	Early Aurignacian	MAMS-42281	Bone	Ultrafiltration	33790	190	39398	37887	38642.5	0.323
	Portugal	Lapa do Picareiro	GG-II (GG)	Early Aurignacian	MAMS-44445	Bone	Ultrafiltration	33880	160	39477	38321	38899	0.284
	Portugal	Lapa do Picareiro	GG-II (II)	Early Aurignacian	MAMS-42282	Bone	Ultrafiltration	36670	220	41960	41235	41597.5	0.361
	Portugal	Lapa do Picareiro	GG-II (II)	Early Aurignacian	MAMS-42278	Bone	Ultrafiltration	36390	210	41820	41051	41435.5	0.359
44	Crimea	Siuren I	Gb1	Protoaurignacian	Beta-260919	bone	Ultrafiltration	28070	190	32898	31614	32256	0.275	Demidenko, Otte & Noiret, (eds) 2012; Demidenko and Otte 2000-2011	Saiga tatarica, Bos/Bison, Megaloceros giganteus	Massé and Patou-Mathis, 2012
	Crimea	Siuren I	H	Protoaurignacian	Beta-260924	bone	Ultrafiltration	30490	220	35323	34470	34896.5	0.259		Saiga tatarica, Bos/Bison, Equus caballus
45	Hungary	Istállóskő	7/9 (Aurign. I)	Early Aurignacian	ISGS-A-0185	bone	AMS	29035	237	34250	32855	33552.5	0.357	Adams and Ringer, 2004; Markó, 2015	Ursus spelaeus, Lepus timidus, Rupicapra rupicapra, Rangifer tarandus	Patou-Mathis et al., 2017
	Hungary	Istállóskő	7/9 (Aurign. I)	Early Aurignacian	ISGS-A-0187	bone	AMS	32701	316	38226	36278	37252	0.364
	Hungary	Istállóskő	7/9 (Aurign. I)	Early Aurignacian	ISGS-A-0184	bone	AMS	33101	512	39207	36492	37849.5	0.372
	Hungary	Istállóskő	Lower layer (Aurign. I)	Early Aurignacian	OxA-X-2244-32	antler	Ultrafiltration	34890	250	40608	39499	40053.5	0.371	Davies and Hedges, 2008; Markó, 2015
	Hungary	Istállóskő	Lower layer (Aurign. I)	Early Aurignacian	OxA-X-2170-18	antler	Ultrafiltration	33600	900	40415	36310	38362.5	0.373
48	Bulgaria	Bacho Kiro	I	IUP	ETH-86769	hominin	Ultrafiltration	39750	380	43890	43526	43708	0.372	Fewlass et al., 2020; Hublin et al., 2020	Bos/Bison, Ursus spelaeus, Cervus elaphus	Smith et al., 2021
	Bulgaria	Bacho Kiro	I	IUP	ETH-86783	bone	Ultrafiltration	40340	280	44126	42949	43537.5	0.417
	Bulgaria	Bacho Kiro	I	IUP	ETH-86771	hominin	Ultrafiltration	40600	420	44375	42989	43682	0.409
	Bulgaria	Bacho Kiro	I	IUP	ETH-86807	bone	Ultrafiltration	40710	290	44344	43138	43741	0.396
	Bulgaria	Bacho Kiro	I	IUP	ETH-86809	bone	Ultrafiltration	40750	290	44366	43158	43762	0.396
	Bulgaria	Bacho Kiro	I	IUP	ETH-86780	bone	Ultrafiltration	40760	290	44371	43163	43767	0.396
	Bulgaria	Bacho Kiro	I	IUP	ETH-71316	bone	Ultrafiltration	40790	250	44364	43210	43787	0.389
	Bulgaria	Bacho Kiro	I	IUP	ETH-86810	bone	Ultrafiltration	40920	300	44466	43233	43849.5	0.385
	Bulgaria	Bacho Kiro	I	IUP	ETH-71318	bone	Ultrafiltration	41080	260	44532	43353	43942.5	0.377
	Bulgaria	Bacho Kiro	I	IUP	ETH-71327	bone	Ultrafiltration	41170	260	44586	43408	43997	0.373
	Bulgaria	Bacho Kiro	I	IUP	ETH-71331	bone	Ultrafiltration	41200	260	44612	43717	44164.5	0.366
	Bulgaria	Bacho Kiro	I	IUP	ETH-71322/MAMS-29483	bone	Ultrafiltration	41220	210	44627	43777	44202	0.366
	Bulgaria	Bacho Kiro	I	IUP	ETH-71315/MAMS-28677	bone	Ultrafiltration	41310	180	44632	43952	44292	0.364
	Bulgaria	Bacho Kiro	I	IUP	ETH-86808	bone	Ultrafiltration	41350	310	44773	43740	44256.5	0.366
	Bulgaria	Bacho Kiro	I	IUP	ETH-71320	bone	Ultrafiltration	41450	270	44837	43904	44370.5	0.364
	Bulgaria	Bacho Kiro	I	IUP	ETH-71325	bone	Ultrafiltration	41480	270	44843	43945	44394	0.364
	Bulgaria	Bacho Kiro	I	IUP	ETH-86784	bone	Ultrafiltration	41660	320	45021	44033	44527	0.368
	Bulgaria	Bacho Kiro	I	IUP	ETH-71329	bone	Ultrafiltration	41730	280	44993	44159	44576	0.37
	Bulgaria	Bacho Kiro	I	IUP	ETH-71314	bone	Ultrafiltration	41770	210	44943	44270	44606.5	0.372
	Bulgaria	Bacho Kiro	I	IUP	ETH-71324/MAMS-28681	bone	Ultrafiltration	41820	250	45024	44258	44641	0.372
	Bulgaria	Bacho Kiro	I	IUP	ETH-86770	hominin	Ultrafiltration	41850	480	45501	43873	44687	0.369
	Bulgaria	Bacho Kiro	I	IUP	ETH-71328	bone	Ultrafiltration	41850	280	45090	44243	44666.5	0.372
	Bulgaria	Bacho Kiro	I	IUP	ETH-71323/MAMS-28680	bone	Ultrafiltration	41950	250	45124	44340	44732	0.375
	Bulgaria	Bacho Kiro	I	IUP	ETH-71330	bone	Ultrafiltration	42270	300	45430	44475	44952.5	0.374
	Bulgaria	Bacho Kiro	I	IUP	ETH-86772	hominin	Ultrafiltration	42450	510	45869	44421	45145	0.374
	Bulgaria	Bacho Kiro	I/J	IUP	ETH-86811	bone	Ultrafiltration	40380	280	44148	42969	43558.5	0.417
	Bulgaria	Bacho Kiro	I/J	IUP	ETH-86812	bone	Ultrafiltration	39560	260	43157	42587	42872	0.409
	Bulgaria	Bacho Kiro	I/J	IUP	ETH-86813	bone	Ultrafiltration	40160	270	44022	42865	43443.5	0.422
	Bulgaria	Bacho Kiro	I/J	IUP	ETH-86814	bone	Ultrafiltration	41040	300	44532	43291	43911.5	0.383
	Bulgaria	Bacho Kiro	I/J	IUP	ETH-86815	bone	Ultrafiltration	41210	300	44635	43379	44007	0.375
	Bulgaria	Bacho Kiro	I/J	IUP	ETH-86816	bone	Ultrafiltration	41380	310	44810	43759	44284.5	0.366
	Bulgaria	Bacho Kiro	I/J	IUP	ETH-86817	bone	Ultrafiltration	41350	310	44773	43740	44256.5	0.366
	Bulgaria	Bacho Kiro	I/J	IUP	ETH-86818	bone	Ultrafiltration	42010	330	45297	44307	44802	0.374
	Bulgaria	Bacho Kiro	I/J	IUP	ETH-86785	bone	Ultrafiltration	39570	260	43163	42590	42876.5	0.409
	Bulgaria	Bacho Kiro	I/J	IUP	ETH-86786	bone	Ultrafiltration	41740	320	45057	44113	44585	0.37
	Bulgaria	Bacho Kiro	J	IUP	ETH-86819	bone	Ultrafiltration	41230	310	44655	43378	44016.5	0.375
	Bulgaria	Bacho Kiro	J	IUP	ETH-86820	bone	Ultrafiltration	41540	320	44978	43888	44433	0.366
	Bulgaria	Bacho Kiro	J	IUP	ETH-86821	bone	Ultrafiltration	41630	320	45005	44002	44503.5	0.368
	Bulgaria	Bacho Kiro	J	IUP	ETH-86822	bone	Ultrafiltration	41670	370	45152	43926	44539	0.368
	Bulgaria	Bacho Kiro	J	IUP	ETH-93194	bone	Ultrafiltration	42670	370	45839	44630	45234.5	0.373
	Bulgaria	Bacho Kiro	J	IUP	ETH-86789	bone	Ultrafiltration	42900	370	45967	44746	45356.5	0.374
	Bulgaria	Bacho Kiro	J	IUP	ETH-86787	bone	Ultrafiltration	44890	450	48177	46111	47144	0.401
	Bulgaria	Bacho Kiro	J	IUP	ETH-93196	bone	Ultrafiltration	45120	490	48442	46197	47319.5	0.398
49	Bulgaria	Temnata	TD-I, 4b	IUP	OxA-5171	charcoal	AMS	38200	1500	44369	40327	42348	0.366	Ginter et al., 1998; Ginter et al., 2000; Tsanova, 2008; Tsanova et al., 2021
	Bulgaria	Temnata	TD-I, 4b	IUP	OxA-5170	charcoal	AMS	38800	1700	44901	40487	42694	0.363
	Bulgaria	Temnata	TD-I, 4b	IUP	OxA-5169	charcoal	AMS	39100	1800	45287	40599	42943	0.36
	Bulgaria	Temnata	TD-V, 4a	IUP	OxA-5174	charcoal	AMS	33000	900	39760	35661	37710.5	0.325		Equus caballus	Guadelli and Delpech, 2000
	Bulgaria	Temnata	TD-V, 4b	IUP	OxA-5173	charcoal	AMS	36900	1300	42819	37477	40148	0.348
	Bulgaria	Temnata	TD-V, 4b	IUP	OxA-5173	charcoal	AMS	38300	1800	44610	39830	42220	0.366

## Sheet: Table S5
Table S5. Number of Identified Specimens (NISP), Minimum Number of Elements (MNE) and Minimum Number of Individual (MNI) values per archaeological level.
	Fumane						Bombrini									Mochi						Castelcivita			Cala			Geißenklösterle						Hohle Fels			Les Cottes									Grotte du Renne			Castanet
	D3			A2-A1			Combained A1-A2 (ZooMS+Morphology)			A1			A2			G			F			rsa’+gic-ars			13			II			III			III-V			02			04sup			04inf			VII			Aurignacian I
Taxa	NISP	MNE	MNI	NISP	MNE	MNI	NISP	MNE	MNI	NISP	MNE	MNI	NISP	MNE	MNI	NISP	MNE	MNI	NISP	MNE	MNI	NISP	MNE	MNI	NISP	MNE	MNI	NISP	MNE	MNI	NISP	MNE	MNI	NISP	MNE	MNI	NISP	MNE	MNI	NISP	MNE	MNI	NISP	MNE	MNI	NISP	MNE	MNI	NISP
Mammuthus primigenius																												1883			3178			21						4			1			40
Elephantidae																																								1
Proboscid
Coelodonta antiquitatis																												19			43			4			4						1
Coelodonta/Diceros							1
Stephanorhinus hemitoechus
Rhinoceros													1																																	3
Bos primigenius																									7
Bison priscus										1												7
Bos/Bison sp	1	1	1	3	3	2	46			5			8																								7			20			45			8			16
Equus ferus																						11			5			381			102			126
Equus hydruntinus
Equus caballus
Equus sp							13						5																								6			61			142			2133		26	32
Saiga tatarica
Megaloceros giganteus	4	4	1	8	7	2																						1
Alces alces
Cervus elaphus	10	4	1	44	27	5	88			10			6			7			16			32			132			5			5			9												3			7
Rangifer tarandus																												263			230			226			438	81		469	65		440	58		1509		8	336
Capra ibex	27	21	4	136	63	9				9						4			1			4			12			51			53			27															1
Capra pyrenaica
Capra hircus ibex
Capra caucasica
Rupicapra rupicapra	30	22	5	54	28	4				5									3						4			17			18			1			1									10			2
Capra sp.																						13
Caprid	20			52			29			22			12
Dama dama										2			1									2			42
Capreolus capreolus	7	7	3	18	8	2	2			3						1			5			10			8						4												1
Rupicapra/Capreolus	12			50
Capra/Cervus	5			12
Sus scrofa							6			7			1						3			11			10																		1
Cervidae				31						5			3									3
Ursus spelaues																												1656			1316			1018
Ursus arctos																																		3
Ursus sp				1	1	1																																								415			4
Panthera pardus																									4
Panthera leo
Panthera leo spelaea																															1			9
Large Felid																																														1
Felidae sp.
Crocuta crocuta spelaea																						1						5			8			5												30			1
Crocuta crocuta
Crocuta sp.																																								3			7
Hyaena sp.
Canis lupus	7	7	2	8	4	2										1									2			56			35			25												9			52
Canis sp.																						2
Cuon alpinus
Vulpes vulpes	7	5	2	5	3	1													1						2			8			4															223
Canidae							1																																	2			5
Alopex lagopus																												2			3
Vulpes/Alopex																												63			79			34															15
Lynx lynx				1	1	1																						1			1
Lynx pardinus
Meles meles
Felis silvestris																									2
Gulo gulo
Martes foina	1	1	1
Martes sp.																												1			1
Musteala putorius																												1
Mustela sp.																															1
Marmota marmota																			5																											3
Castor fiber				2	1	1
Lepus timidus
Lepus granatensis
Lepus sp.				1	1	1																						182			27			52												39
Oryctolagus cuniculus																			1
Leporidae
Lagomorphes
[truncated: 98 more columns]

## Sheet: Table S6
TABLE S6. Available radiocarbon dates of Fumane used in this work
Lab Code	Material	Method	Level	Detailed	Cultural	14CAge	sd	References
OxA-17981	Charcoal	ABOx	D3bα		Late Protoaurignacian	33890	220	Higham et al., 2009
OxA-41160	Bone	Uf	D3d	78g	Late Protoaurignacian	36100	1450	This study
OxA-41161	Bone	Uf	A1	66d	Protoaurignacian	36310	750	This study
OxA-17569	Charcoal	ABOx	A2	97d	Protoaurignacian	35640	220	Higham, 2011; Higham et al., 2009
OxA-17570	Charcoal	ABOx	A2	107i	Protoaurignacian	35180	220	Higham, 2011; Higham et al., 2009
OxA-19414	Charcoal	ABOx	A2	struc.16/ lev.Ba	Protoaurignacian	34180	270	Higham, 2011; Higham et al., 2009
OxA-19412	Charcoal	ABOx	A2	struc.17a	Protoaurignacian	34940	280	Higham, 2011; Higham et al., 2009
OxA-19584	Charcoal	ABOx	A2	struc.18	Protoaurignacian	35850	310	Higham, 2011; Higham et al., 2009
OxA-21796	Bone	Uf	A2		Protoaurignacian	35400	750	Higham, 2011; Higham et al., 2009
OxA-21736	Bone	Uf	A3		Uluzzian	39100	1000	Douka et al., 2014
OxA-X-2295-52	Bone	Uf	A3		Uluzzian	41300	1300	Douka et al., 2014
OxA-41150	Bone	Uf	A3	66h	Uluzzian	38900	1000	This study
OxA-41151	Bone	Uf	A3	77f, struct.I	Uluzzian	38080	910	This study
OxA-21735	Bone	Uf	A4	struct. II/744	Late Mousterian	42000	1700	Douka et al., 2014
OxA-21733	Bone	Uf	A4	A4II	Late Mousterian	41000	1300	Douka et al., 2014
OxA-21734	Bone	Uf	A4	A4II	Late Mousterian	42000	1400	Douka et al., 2014
OxA-17980	Charcoal	ABOx	A5	85,86,95,96	Late Mousterian	40150	350	Higham, 2011; Higham et al., 2009
OxA-X-2275-45	Charcoal	ABOx	A5	88i, 3789, struct.III	Late Mousterian	41650	650	Higham, 2011; Higham et al., 2009
OxA-21712	Bone	Uf	A5		Late Mousterian	40000	1100	Higham, 2011
OxA-21809	Bone	Uf	A5+A6		Late Mousterian	40200	1200	Higham, 2011
OxA-21758	Bone	Uf	A5+A6		Late Mousterian	41100	1300	Higham, 2011
OxA-17566	Charcoal	ABOx	A5+A6	90	Late Mousterian	40460	360	Higham, 2011; Higham et al., 2009
OxA-21757	Bone	Uf	A5+A6		Late Mousterian	41500	1500	Higham, 2011
LTL-376A	Charcoal		A9		Late Mousterian	42750	700	Peresani et al., 2008
LTL-572A	Charcoal		A9	61d	Late Mousterian	40150	550	Peresani et al., 2008
OxA-11346	Charcoal		A9	31-41-51	Late Mousterian	39950	550	Peresani et al., 2008

## Sheet: Table S7
Table S7. NPP (Net Primary Productivity), Inverse of Simpson Index calculated with NISP (Number of Identified Specimens) and MNI (Minimum Number of Individual) per archaeological level classified by cultural period.
Region	Site	Level	Inv.Simpson NISP	Inv. Simpson MNI	NPP	Culture
Danube	Bacho Kiro	I	3.32781	5.23188	0.37784	Initial Upper Palaeolithic
Danube	Bacho Kiro	I/J	3.125	5.55556	0.3891	Initial Upper Palaeolithic
Danube	Bacho Kiro	J	3.49162	5.76471	0.377875	Initial Upper Palaeolithic
Danube	Temnata	TDI - V layer 4	1.77437		0.348	Initial Upper Palaeolithic
Prealpine	Fumane	D3	3.47	4.24528	0.256	Protoaurignacian
Prealpine	Fumane	A2-A1	2.44439	4.29851	0.215	Protoaurignacian
Thyrrenian	Bombrini	Combained A1-A2 (ZooMS+Morphology)	2.4167		0.389	Protoaurignacian
Thyrrenian	Bombrini	A1	5.8026		0.363	Protoaurignacian
Thyrrenian	Bombrini	A2	4.01845		0.365	Protoaurignacian
Thyrrenian	Mochi	G	2.18182		0.364	Protoaurignacian
Thyrrenian	Cala	13	2.47115		0.255	Protoaurignacian
SouthWestFrance	Grotte du Renne	VII	2.01132	1.56216		Protoaurignacian
SouthEsternFrance	Esquicho-Grapaou	SLC1	1.3098	1.8148	0.2775	Protoaurignacian
Cantabrian	Isturitz	Proto-aurignacian	1.87749	2.9037	0.384	Protoaurignacian
Cantabrian	Isturitz	"intermedaire"	2.77641	4.12903	0.360833	Protoaurignacian
Cantabrian	Labeko Koba	VII	3.14772	4.49733	0.3195	Protoaurignacian
Cantabrian	Labeko Koba	VI	2.13515	3.65823	0.299	Protoaurignacian
Cantabrian	Labeko Koba	V	2.0368	5.45283	0.381	Protoaurignacian
Cantabrian	Labeko Koba	IV	1.74033	3.0625	0.309	Protoaurignacian
Cantabrian	Ekain	IXA	1.83611	2.81395	0.365	Protoaurignacian
Cantabrian	Ekain	IXB	2.30553	2.19481	0.365	Protoaurignacian
Cantabrian	Covalejos	C	1.47257	2.05882	0.3465	Protoaurignacian
Cantabrian	El Cuco	III	1.98824		0.168	Protoaurignacian
Crimean Peninsula	Siuren I	Ga	1	1		Protoaurignacian
Crimean Peninsula	Siuren I	Gb	3.45486	4.5	0.275	Protoaurignacian
Crimean Peninsula	Siuren I	Gc	2.30744	4.26316		Protoaurignacian
Crimean Peninsula	Siuren I	Gd	1.56937	2.57143		Protoaurignacian
Crimean Peninsula	Siuren I	H	2.31271	2.88235	0.259	Protoaurignacian
SouthWestFrance	Les Cottes	04inf	1.84511		0.302	Protoaurignacian
Thyrrenian	Mochi	F	2.63		0.3468	Early Aurignacian
Swabian Jura	Geißenklösterle	II	1.82404		0.323	Early Aurignacian
Swabian Jura	Geißenklösterle	III	1.29806		0.33	Early Aurignacian
Swabian Jura	Hohle Fels	III-V	2.5124		0.289	Early Aurignacian
SouthWestFrance	Les Cottes	02	1.0833		0.283333	Early Aurignacian
SouthWestFrance	Les Cottes	04sup	1.37446		0.302	Early Aurignacian
SouthWestFrance	Castanet	Aurignacian I	1.35898		0.333	Early Aurignacian
SouthWestFrance	Roc de Combe	7	1.21769	3.33333	0.343	Early Aurignacian
SouthWestFrance	La Quina "aval"	Aurign. Ancien	1.09234	1.54011	0.324	Early Aurignacian
Cantabrian	Isturitz	ancien	2.50415	3.19337	0.331333	Early Aurignacian
Cantabrian	Aitzbitarte III	Vb	3.06758	4.56757	0.341	Early Aurignacian
Cantabrian	Covalejos	B	1.97561	4.64516	0.3795	Early Aurignacian
Mesomediterranean	Cova Gran	497d	3.54338	4.45455	0.3405	Early Aurignacian
Mesomediterranean	Terrasses de la Riera dels Canyars			2.529	0.3552	Early Aurignacian
Mesomediterranean	Cova Foradada	IIIc	1.43355		0.3245	Early Aurignacian
Mesomediterranean	Lapa do Picareiro	DD	1.9459			Early Aurignacian
Mesomediterranean	Lapa do Picareiro	GG-II	1.47059		0.331	Early Aurignacian
Danube	Istállóskő	Lower layer	2.39623	5	0.372	Early Aurignacian
Danube	Istállóskő	Upper layer	3.47507	6.23077	0.364333	Early Aurignacian

## Sheet: References
N	SITE	REFERENCES	DOI
1	Fumane	Falcucci, A., Conard, N.J., Peresani, M., 2020. Breaking through the aquitaine frame: A re-evaluation on the significance of regional variants during the Aurignacian as seen from a key record in southern Europe. J. Anthropol. Sci. 98, 99–140.	DOI: 10.4436/JASS.98021
	Fumane	Falcucci, A., Peresani, M., Roussel, M. et al. 2018. What’s the point? Retouched bladelet variability in the Protoaurignacian. Results from Fumane, Isturitz, and Les Cottés. Archaeol. Anthropol. Sci. 10, 539-554.	doi:10.1007/s12520-016-0365-5
	Fumane	Falcucci, A., Peresani, M., 2018. Protoaurignacian core reduction procedures: blade and bladelet technologies at fumane cave Lithic Technol. 43, 125-140.	10.1080/01977261.2018.1439681
	Fumane	Falcucci, A., Conard, N.J., Peresani, M., 2017. A critical assessment of the Protoaurignacian lithic technology at Fumane Cave and its implications for the definition of the earliest Aurignacian, PLoS ONE.	https://doi.org/10.1371/journal.pone.0189241
	Fumane	Benazzi, S., Talamo, V.S.S., Negrino, F., Peresani, M., Sawyer, S., Panetta, D., Vicino, G., Starnini, E., Salvadori, P.A., Meyer, M., Pääbo, S., Hublin, J. 2015. The makers of the Protoaurignacian and implications for Neandertal extinction Science, 348, 1-10.	10.1126/science.aaa2773
	Fumane_Dates	Peresani, M., Cremaschi, M., Ferraro, F., Falguères, C., Bahain, J.J., Gruppioni, G., Sibilia, E., Quarta, G., Calcagnile, L., Dolo, J.M., 2008. Age of the final Middle Palaeolithic and Uluzzian levels at Fumane Cave, Northern Italy, using 14C, ESR, 234U/230Th and thermoluminescence methods. J. Archaeol. Sci. 35, 2986–2996.	https://doi.org/10.1016/j.jas.2008.06.013
	Fumane_Dates	Higham, T., Brock, F., Peresani, M., et al. 2009. Problems with radiocarbon dating the Middle to Upper Palaeolithic transition in Italy. Quat. Sci. Rev. 28, 1257-1267.	https://doi.org/10.1016/j.quascirev.2008.12.018
	Fumane_Dates	Higham, T., 2011. European Middle and Upper Palaeolithic radiocarbon dates are often older than they look: problems with previous dates and some remedies. Antiquity, 85: 235-249.	https://doi.org/10.1017/S0003598X00067570
	Fumane_Dates	Douka, K., Higham, T.F.G., Wood, R., Boscato, P., Gambassini, P., Karkanas, P., Peresani, M., Ronchitelli, A.M., 2014. On the chronology of the Uluzzian. J. Hum. Evol. 68, 1–13.	https://doi.org/10.1016/j.jhevol.2013.12.007
	Fumane_Fauna	Peresani, M., Chravzez, J., Danti, A., De March, M., Duches, R., Gurioli, F., Muratori, S., Romandini, M., Tagliacozzo, A., Trombino, L., 2011a. Fire-places, frequentations and the environmental setting of the final Mousterian at Grotta di Fumane: a report from the 2006-2008 research. Quartär 58, 131–151.
	Fumane_Fauna	Romandini, M., 2012. Analisi archeozoologica, tafonomica, paleontologica e spaziale dei livelli Uluzziani e tardo-Musteriani della Grotta di Fumane (VR). Variazioni e continuit_x0001_a strategico-comportamentali umane in Italia Nord-Orientale: i casi di Grotta del Col della Stria (VI) e Grotta del Rio Secco (Pn). PhD Thesis. University of Ferrara.
	Fumane_Fauna	Romandini, M., Nannini, N., Tagliacozzo, A., Peresani, M., 2014. The ungulate assemblage from layer A9 at Grotta di Fumane, Italy: A zooarchaeological contribution to the reconstruction of Neanderthal ecology. Quat. Int. 337, 11–27.	https://doi.org/10.1016/j.quaint.2014.03.027
	Fumane_Fauna	Tagliacozzo, A., Romandini, M., Fiore, I., Gala, M., Peresani, M., 2013. Animal Exploitation Strategies during the Uluzzian at Grotta di Fumane (Verona, Italy), in: Clark, J., Speth, J. (Eds.), Zooarchaeology and Modern Human Origins. Vertebrate Paleobiology and Paleoanthropology. Springer, Dordrecht, pp. 129–150.	https://doi.org/10.1007/978-94-007-6766-9_8
	Fumane_Avifaunal	Cassoli, P.F., Tagliacozzo, A., 1994. Considerazioni paleontologiche, paleoecologiche e archeologiche sui micromammiferi e gli uccelli dei livelli del Pleistocene Superiore del Riparo di Fumane (Vr) (Scavi 1988-91). Boll. del Mus. Civ. di Stor. Nat. di Verona
	Fumane_Avifaunal	Fiore I., Gala M., Romandini M., Cocca E., Tagliacozzo A., Peresani M., 2016. From feathers to food: Reconstructing the complete exploitation of avifaunal resources by Neanderthals at Fumane cave, unit A9. Quaternary International 421, 134-153
	Fumane_Avifaunal	Peresani, M., Fiore, I., Gala, M., Romandini, M., Tagliacozzo, A., 2011b. Late Neandertals and the intentional removal of feathers as evidenced from bird bone taphonomy at Fumane cave 44ky BP, Italy. PNAS 108, 3888e3893.
	Fumane_Micromammals	López-García, J.M., dalla Valle, C., Cremaschi, M., Peresani, M., 2015. Reconstruction of the Neanderthal and Modern Human landscape and climate from the Fumane cave sequence (Verona, Italy) using small-mammal assemblages. Quat. Sci. Rev. 128, 1–13
	Fumane_Charcol	Basile D., Castelletti L., Peresani M., 2014. Results from the anthracological investigation of the Mousterian layer A9 of Grotta di Fumane, Italy. Quartär 61: 103-111
	Fumane_Charcol	Maspero A., 1998. Ricostruzione del paesaggio vegetale attorno alla grotta di Fumane durante il Paleolitico. Annuario storico della Valpolicella 18: 19-26.
2	Bombrini	Holt, B., Negrino, F., Riel-Salvatore, J., Formicola, V., Arellano, A., Arobba, D., Boschian, G., Churchill, S.E., Cristiani, E., Di Canzio, E., Vicino, G., 2019. The Middle-Upper Paleolithic transition in Northwest Italy: new evidence from Riparo Bombrini (Balzi Rossi, Liguria, Italy). Quat. Int. 508, 142–152	https://doi.org/10.1016/j.quaint.2018.11.032
	Bombrini	Pothier Bouchard, G., Riel-Salvatore, J., Negrino, F., Buckley, M., 2020. Archaeozoological, taphonomic and ZooMS insights into The Protoaurignacian faunal record from Riparo Bombrini. Quat. Int. 551, 243–263.	https://doi.org/10.1016/j.quaint.2020.01.007
	Bombrini	Riel-Salvatore, J., Negrino, F., 2018a. Proto-Aurignacian Lithic Technology, Mobility, and Human Niche Construction: A Case Study from Riparo Bombrini, Italy, in: Robinson, E., Sellet, F. (Eds.), Lithic Technological Organization and Paleoenvironmental Change, Studies in Human Ecology and Adaptation. Springer International Publishing
	Bombrini	Riel-Salvatore, J., Negrino, F., 2018b. Human adaptations to climatic change in Liguria across the Middle – Upper Paleolithic transition. J. Quat. Sci. 33, 313–322.	https://doi.org/10.1002/jqs.3005
3	Mochi	Douka, K., Grimaldi, S., Boschian, G., del Lucchese, A., Higham, T.F.G. 2012. A newchronostratigraphic framework for the Upper Palaeolithic of Riparo Mochi(Italy). J. Hum. Evol. 62, 286e299J. Hum. Evol. 62, 286e299	https://doi.org/10.1016/j.jhevol.2011.11.009
	Mochi	Hedges, R.E.M., Housley, R., Bronk Ramsey, C., van Klinken, J., 1994. Radiocarbon dates from the Oxford AMS System, Archaeometry Datelist 18. Archaeometry 36, 337e374.	https://doi.org/10.1111/j.1475-4754.1994.tb00975.x
	Mochi	Grimaldi, S., Porraz, G., Santaniello, F., 2014. Raw material procurement and land use in the northern Mediterranean Arc: insight from the first Proto-Aurignacian of Riparo Mochi (Balzi Rossi, Italy). Quartär 61, 113-127.	doi: 10.7485/QU61_06
	Mochi	Bietti, A., Boschian, G., Crisci, G.M., Danese, E., De Francesco, A.M., Dini, M., Fontana, F., Giampietri, A., Grifoni, R., Guerreschi, A., Liagre, J., Negrino, F., Radi, G., Tozzi, C., Tykot, R., 2004. Inorganic raw materials economy and provenance of chipped industry in some stone age sites of northern and central Italy. Coll. Antropol. 28, 41e54.
	Mochi	Frouin, M., Douka, K., Dave, A.K., et al., 2022. A refined chronology for the Middle and early Upper Paleolithic sequence of Riparo Mochi (Liguria, Italy), J. Hum. Evol. 169, 103211.	https://doi.org/10.1016/j.jhevol.2022.103211
	Mochi	Alaique, F., 2000. Risultati preliminari dell’analisi dei resti faunistici rinvenuti nei livelli del Paleolitico superiore di Riparo Mochi (Balzi Rossi): scavi 1995-1996 G. Malerba, C. Cilli, G. Giacobini (Eds.), Atti Del 2°Convegno Nazionale Di Archeozoologia (Asti, 1997), Abaco Edizioni, La Spezia, pp. 125-130
4	Serino	Wood, R.E., Douka, K., Boscato, P., Haesaerts, P., Sinitsyn, A., Higham, T.F.G., 2012. Testing the ABOx-SC method: dating known-age charcoals associated with the Campanian Ignimbrite. Quat. Geochronol. 9, 16–26.
5	La Fabbrica	Dini, M., Baills, H., Conforti, J., Tozzi, C., 2012. Le Protoaurignacien de la Grotte La Fabbrica (Grosseto, Italie) dans le contexte de l'arc nord mediterraneen. L'Anthropologie 116(4), 550-74	https://doi.org/10.1016/j.anthro.2012.10.003
6	Castelcivita	Romandini, M., Crezzini, J., Bortolini, E., Boscato, P., Boschin, F., Carrera, L., Nannini, N., Tagliacozzo, A., Terlato, G., Arrighi, S., Badino, F., Figus, C., Lugli, F., Marciani, G., Oxilia, G., Moroni, A., Negrino, F., Peresani, M., Riel-Salvatore, J., Ronchitelli, A., Spinapolice, E.E., Benazzi, S., 2020. Macromammal and bird assemblages across the late Middle to Upper Palaeolithic transiti…
	Castelcivita	Gambassini, P., 1997. Le industrie paleolitiche di Castelcivita. In: Gambassini, P. (Ed.), Il Paleolitico di Castelcivita, cultura e ambiente. Electa, Napoli, pp. 92–145.
	Castelcivita	Masini, F., Abbazzi, L., 1997. L’associazione di mammiferi della Grotta di Castelcivita. In: Gambassini, P. (Ed.), Il Paleolitico di Castelcivita, cultura e ambiente. Electa, Napoli, pp. 33–59.
7	Cala	Benini, A., Boscato, P., Gambassini, P., 1997. Grotta della Cala (Salerno):industrie litiche e faune uluzziane e aurignaziane. Rivista diScienze Preistoriche XLVIII, 38–95
	Cala	Martini, I., Ronchitelli, A., Arrighi, S., Capecchi, G., Ricci, S., Scaramucci, S., Spagnolo, V., Gambassini, P., Moroni, A., 2018. Cave clastic sediments as a tool for refining the study of human occupation of prehistoric sites: insights from the cave site of La Cala (Cilento, southern Italy). J. Quat. Sci. 33, 586–596.	https://doi.org/10.1002/jqs.3038
8	Willendorf II	Haesaerts P, Damblon F, Bachner M, Trnka G (1996) Revised stratigraphy and chronology of the Willendorf II sequence, Lower Austria. Archaeologia Austriaca 80, 25-42.
	Willendorf II	Nigst, P.R., et al. 2008. New research on the Aurignacian of Central Europe: A first note on the 2006 fieldwork at Willendorf II. Quartär 55:9-15.
	Willendorf II	Nigst, P.R., Haesaerts, P., Damblon, F., Frank-Fellner, C., Mallol, C., Viola, B., Götzinger, M., Niven, L., Trnka, G., Hublin, J.J., 2014. Early modern human settlement of Europe north of the alps occurred 43,500 years ago in a cold steppe-type environment. Proc. Natl. Acad. Sci. U. S. A. 111, 14394–14399.	https://doi.org/10.1073/pnas. 1412201111
	Willendorf II	Teyssandier, N., 2003. Les débuts de l’Aurignacien en Europe. Discussion à partir des sites de Geissenklösterle,Willendorf II, Krems-Hundssteig et Bacho Kiro. Ph. D. dissertation, University of Paris X.
9	Geißenklösterle	Münzel, S., Conard, N.J., 2004a. Change and continuity in subsistence during the Middle and Upper Palaeolithic in the Ach Valley of Swabia (South-west Germany). Int. J. Osteoarchaeol. 14, 225–243.	https://doi.org/10.1002/oa.758
	Geißenklösterle	Higham, T., Basell, L., Jacobi, R., Wood, R., Ramsey, C.B., Conard, N.J., 2012. Τesting models for the beginnings of the Aurignacian and the advent of figurative art and music: The radiocarbon chronology of Geißenklösterle. J. Hum. Evol. 62(6), 664–76.	https://doi.org/10.1016/j.jhevol.2012.03.003
	Geißenklösterle	Conard, N.J., and Bolus, M., 2006. The Swabian Aurignacian and its place in European Prehistory. In O. Bar-Josef & J. Zilhão (eds): Towards a Definition of the Aurignacian, pp. 219-239. IPA, Lisbon.
10	Hohle Fels	Conard, N.J.,Bolus,M., 2008. Radiocarbon dating the late Middle Paleolithic and the Aurignacian of the Swabian Jura. J. Hum. Evol. 55, 886-897.	https://doi.org/10.1016/j.jhevol.2008.08.006
	Hohle Fels	Conard, N.J., 2003. Palaeolithic ivory sculptures from southwestern Germany and the origins of figurative art. Nature 426, 830–832.
	Hohle Fels	Bataille, G.,Conard, N. J., 2018.Blade and bladelet production at Hohle Fels Cave, AH IV in the Swabian Jura and its importance for characterizing the technological variability of the Aurignacian in Central Europe.PLoSOne13, e0194097.	https://doi.org/10.1371/journal.pone.0194097
	Hohle Fels	Conard, N.J., Kitagawa, K., Krönneck, P., Böhme, M., Münzel, S. C., 2013. The importance of fish, fowl and small mammals in the Paleolithic diet of the Swabian Jura, southwestern Germany. Zooarchaeology and Modern Human Origins. Vertebrate Paleobiology and Paleoanthropology, 173–190.
	Hohle Fels	Münzel, S., Conard, N.J., 2004b. Cave bear hunting in Hohle Fels Cave in the Ach Valley of the Swabian Jura. Rev. Paleobiol. 23, 877–885.
11	Wildscheuer	Terberger, T., Street, M., 2003. New evidence for the chronology of the Aurignacian and the question of Pleniglacial settlement in western central Europe. In: Zilhão, J., d’Errico, F. (Eds.), The Chronology of the Aurignacian and of the Transitional Technocomplexes. Trabalhos de Arqueologia, vol. 33. Instituto Português de Arqueologia, Lisbon, pp. 213e221.
	Wildscheuer	Hedges, R.E.M., Pettitt, P.B., Bronk Ramsey, C., van Klinken, G.J., 1998. Radiocarbon dates from the Oxford AMS system: Archaeometry datelist 26. Archaeometry 40, 437-455.
12	Observatoire	Porraz, G., Simon, P., Pasquini, A., 2010. Identité technique et comportements economiques des groupes proto-aurignaciens à la grotte de l'Observatoire (principauté de Monaco). Gallia préhistoire, 33-59.
13	Mandrin	Slimak, L., Pesesse, D., Giraud, Y., 2006. Reconnaissance d'une installation du Protoaurignacien en vallée du Rhône. Implications sur nos connaissances concernant les premiers hommes modernes en France méditerranéenne. Palevol 5(7), 909-17.	https://doi.org/10.1016/j.crpv.2006.05.002
	Mandrin	Slimak, L., Zanolli, C., Higham, T., Frouin, M., Schwenninger, J., Arnold, L.J., Demuro, M., Douka, K., Mercier, N., Guérin, G., Valladas, H., Yvorra, P., Giraud, Y., Seguin-Orlando, A., Orlando, L., Lewis, J.E., Muth, X., Camus, H., Vandevelde, S., Buckley, M., Mallol, C., Stringer, C., Metz, L., 2022. Modern human incursion into Neanderthal territories 54,000 years ago at Mandrin, France. Sci. …	10.1126/sciadv.abj9496
14	Brassempouy	Bon, F., 2002. L'Aurignacien entre mer et océan: réflexion sur l’unité des phases anciennes de l'Aurignacien dans le sud de la France. Mémoires Société préhistorique française 29. Société préhistorique française: Paris.
15	Tuto-de-Camalhot	Bon, F., 2002. L'Aurignacien entre mer et océan: réflexion sur l’unité des phases anciennes de l'Aurignacien dans le sud de la France. Mémoires Société préhistorique française 29. Société préhistorique française: Paris.
	Tuto-de-Camalhot	Zilhão, J., Trinkaus, E., Constantin, S., Milota, Ş., Gherase, M., Sarcina, L., Danciu, A., Rougier, H., Quilès, J., Rodrigo, R. 2007. The Peştera cu Oase people, Europe’s earliest modern human K. Boyle, O. Bar-Yosef, C. Stringer, P. Mellars (Eds.), Rethinking the Human Revolution. Cambridge, McDonald Institute for Archaeological Research, Cambridge, pp. 249-262
16	Les Cottés	Rendu, W., Renou, S., Soulier, MC. et al. 2019. Subsistence strategy changes during the Middle to Upper Paleolithic transition reveals specific adaptations of Human Populations to their environment. Sci Rep 9, 15817.	https://doi.org/10.1038/s41598-019-50647-6
	Les Cottés	Welker, F., Soressi, M., Rendu, W., Hublin, J-J., Collins, M., 2015. Using ZooMS to identify fragmentary bone from the Late Middle/Early Upper Palaeolithic sequence of Les Cottés, France. J. Archaeol. Sci. 54, 279-286.	https://doi.org/10.1016/j.jas.2014.12.010
	Les Cottés	Soressi, M., Roussel, M., Rendu, W., Primault, J., Rigaud, S., Texier, J.P., Richter, D.,Talamo, S., Ploquin, F., Larmignat, B., Tavormina, C., Hublin, J.J., 2010. Les Cottés (Vienne). Nouveaux travaux sur l’un des gisements de référence pour la transition Paléolithique moyen/supérieur. In: Buisson-Catil, J., Primault, J. (Eds.), mémoire n_x0002_384, Villefranche-de-Rouergue. Association des Publ…
	Les Cottés	Talamo, S., Soressi, M., Roussel, M., Richards, M., Hublin, J.-J., 2012. A radiocarbon chronology for the complete Middle to Upper Palaeolithic transitional sequence of Les Cottés (France). J. Archaeol. Sci. 39, 175-183.	https://doi.org/10.1016/j.jas.2011.09.019
17	Grotte du Renne	Enloe, J.G., 2012. Neanderthals, Bears and Hyenas, oh my! Competition for exclusive use of space. J. Tapho. 10(3-4), 185-195
	Grotte du Renne	Schmider B, ed (2002) L'Aurignacien de la Grotte du Renne: Les fouilles d'André Leroi-Gourhan à Arcy-sur-Cure (Yonne). XXXIVe supplément à Gallia Préhistoire (CNRS editions, Paris).
	Grotte du Renne	Higham, T.F.G., Jacobi, R.M., Julien, M., David, F., Basell, L., Wood, R., Davies, S.W.G., Bronk Ramsey, C., 2010. The chronology of the Grotte du Renne (France) and implications for the association of ornaments and human remains within the Châtelperronian. Proc. Natl. Acad. Sci. 107, 20234-20239.	https://doi.org/10.1073/pnas.1007963107
18	Castanet	Armand, D., 2006. Abri Castanet (Dordogne, France): an aurignacian site with bear procurement. Bear exploitation in paleolithic time." Scientific Annals, School of Geology Aristotle University of Thessaloniki. , v.Special, p.263
	Castanet	White, R., Mensan, R., Bourrillon, R., Cretin, C., Higham, T. F.G., Clark, A.E., et al. 2012. Context and dating of Aurignacian vulvar representations from Abri Castanet, France. PNAS 109(22), 8450-8455	https://doi.org/10.1073/pnas.1119663109
19	Roc de Combe	Bordes, J.G., 2002. Les interstratifications Châtelperronien/Aurignacien du Roc-de-Combe et du Piage (Lot, France). Analyse taphonomique des industries lithiques; implications archéologiques. Ph.D. dissertation, University Bordeaux 1, Talence.
	Roc de Combe	Hedges, R.E.M., Housley, R.A., Law, I.A., Bronk, C.R., 1990. Radiocarbon dates from the Oxford AMS system: Archaeometry datelist 10. Archaeometry 32, 101-108.
	Roc de Combe	Grayson, D.K., Delpech, F., 2008. The large mammals of Roc de Combe (Lot, France): The Châtelperronian and Aurignacian assemblages. J. Anthropol. Archaeol. 27, 338-362.
	Roc de Combe	Soulier, M.C., Mallye, J.B., 2012. Hominid subsistence strategies in the South-West of France: A new look at the early Upper Palaeolithic faunal material from Roc-de-Combe (Lot, France). Quat. Intern. 252, 99-108.	https://doi.org/10.1016/j.quaint.2011.03.053
20	Caminade-Est	Rigaud, J.-P., 2000. Human adaptation to the climatic deterioration of the last Pleniglacial in southwestern France (30,000e20,000 bp). In: Roebroeks, W., Mussi, M., Svoboda, J., Fennema, K. (Eds.), Hunters of the Golden Age: The Mid Upper Palaeolithic of Eurasia 30,000e20,000 BP. University of Leiden, Leiden, pp. 325-336.
	Caminade-Est	Michel, A., 2010. L’Aurignacien récent (post-ancien) dans le Sud-Ouest de la France: variabilité des productions lithiques. Ph.D. dissertation, University of Bordeaux 1, Talence.
	Caminade-Est	Zilhão, J., d’Errico, F., 1999. The chronology and taphonomy of the earliest Aurignacian and its implications for the understanding of Neanderthal extinction. J. World Prehist. 13, 1-68.
21	Le Flageolet I	Rigaud, J.-P., 2000. Human adaptation to the climatic deterioration of the last Pleniglacial in southwestern France (30,000e20,000 bp). In: Roebroeks, W., Mussi, M., Svoboda, J., Fennema, K. (Eds.), Hunters of the Golden Age: The Mid Upper Palaeolithic of Eurasia 30,000e20,000 BP. University of Leiden, Leiden, pp. 325e336.
	Le Flageolet I	Rigaud, J.P., Simek, J., Delpech, F., et al. 2016. The Aurignacian and Gravettian in northern Aquitaine: the contribution of Flageolet I. Paleo 27, 265-295.	https://doi.org/10.4000/paleo.3284
	Le Flageolet I	Lucas, G., 1997. Les lamelles Dufour du Flageolet 1 (Bézenac, Dordogne) dans le contexte aurignacien. Paléo 9, 191-219.
22	Combe Saunière	Mellars, P., 1999. The Neanderthal problem continued. Curr. Anthropol. 40, 341-364.
23	La Quina "aval"	Dujardin, V., 2001. Sondages à la Quina aval (Gardes-le-Pontaroux, Charente, France). Antiquités Nationales 33, 21e26.
	La Quina "aval"	Verna, C., Dujardin, V., Trinkaus, E., 2012. The Early Aurignacian Human Remains from La Quina-Aval (France). J.Hum. Evol. 62, 605-617	https://doi.org/10.1016/j.jhevol.2012.02.001
	La Quina "aval"	Soulier, M.C., 2017. La Quina «aval» (Gardes-le-Pontaroux, Charente). Nouvelles données sur les comportements de subsistance à l’Aurignacien ancien. In: Bulletin de la Société préhistorique française, tome 114, n°2, pp. 215-235.	https://doi.org/10.3406/bspf.2017.14771
24	Trou de la Mère Clochette	Brou, L., 1997. L’industrie aurignacienne du “Trou de la Mère Clochette” à Rochefortsur-Neron, Jura. Présentation des données. In, Le Paléolithique Supérieur de l’Est de la France: De l’Aurignacien à l’Ahrensbourgien. Actes du colloque de Chaumont, 1994. Mémoire de la Société Archéologique Champenoise 13, supplément au Bulletin 2, Reims, pp. 15e35
	Trou de la Mère Clochette	Szmidt, C.C., Brou, L., Jaccottey, L., 2010. Direct radiocarbon (AMS) dating of splitbased points from the (Proto)Aurignacian of Trou de la Mère Clochette, Northeastern France. Implications for the characterization of the Aurignacian and the timing of technical innovations in Europe. J. Archaeol. Sci. 37 (12), 3320–3337.	http://dx.doi.org/10.1016/j.jas.2010.08.001.
25	Esquicho-Grapaou	Barshay-Szmidt C., Bazile F., Brugal J-P., 2020. First AMS 14C dates on the Protoaurignacian in Mediterranean France: The site of Esquicho-Grapaou (Russan-Ste-Anastasie, Gard). J. Archaeol. Sci.: Reports 33, 102474	https://doi.org/10.1016/j.jasrep.2020.102474
26	Isturitz	Soulier, M.C., Goutas, N., Normand, C., et al. 2014. Regards croisés de l'archéozoologue et du technologue sur l'exploitation des ressources animales à l'Aurignacien archaïque: l'exemple d'Isturitz (Pyrénées- Atlantiques, France). In: Jaubert, J., Fourment, N., Depaepe, P. (Eds.).Transitions, Ruptures et Continuité en Préhistoire vol. 2: 315–332. Paléolithique et Mésolithique. Actes du XXVIIè Con…
	Isturitz	Barshay-Szmidt C, Normand C, Flas D et al. 2018. Radiocarbon dating the Aurignacian sequence at Isturitz (France): Implications for the timing and development of the Protoaurignacian and Early Aurignacian in western Europe. Journal of Archaeological Science: Reports 17: 809–838.	https://doi.org/10.1016/j.jasrep.2017.09.003
27	Gatzarria	Barshay-Szmidt C, Eizenberg L, Deschamps M. 2012. Radiocarbon (AMS) dating the Classic Aurignacian, Proto-Aurignacian and Vasconian Mousterian at Gatzarria Cave (Pyrénées-Atlantiques, France). PALEO. Revue d’archéologie préhistorique 23: 11–38.	https://doi.org/10.4000/paleo.2250
28	Labeko koba	R.E. Wood, A. Arrizabalaga Valbuena, M. Camps, S. Fallon, M.J. Iriarte-Chiapusso, R. Jones, J. Maroto, M. de la Rasilla, D. Santamaría, J. Soler, N. Soler, A. Villaluenga, T.F.G. Higham 2014. The chronology of the earliest upper palaeolithic in northern Iberia: new insights from L'Arbreda, Labeko Koba and La Viña Journal of Human Evolution, 69 (1), pp. 91-109	https://doi.org/10.1016/j.jhevol.2013.12.017
	Labeko koba	A. Arrizabalaga 2000. Los tecnocomplejos líticos del yacimiento arqueológico de Labeko Koba (Arrasate, País Vasco) In: A. Arrizabalaga, J. Altuna (Eds.), Labeko Koba (País Vasco). Hienas y Humanos en los Albores del Paleolítico Superior, Munibe (Antropologia-Arkeologia) 52, Sociedad de Ciencias Aranzadi, San Sebastián-Donostia, pp. 193-343.
	Labeko koba	J. Altuna, K. Mariezkurrena 2000. Macromamíferos del yacimiento de Labeko Koba (Arrasate, País Vasco) Arrizabalaga, Altuna (Eds.), Labeko Koba (País Vasco). Hienas y Humanos en los albores del Paleolítico superior, 52, Munibe (Antropologia-Arkeologia) (2000), pp. 107-181
	Labeko koba	Marín-Arroyo, A.B., Sanz-Royo, A., 2021. What Neanderthals and AMH ate: reassessment of the subsistence across the Middle–Upper Palaeolithic transition in the Vasco-Cantabrian region of SW Europe. J. Quat. Sci. 1–15.
29	Aitzbitarte III	Marín-Arroyo, A.B., Sanz-Royo, A., 2021. What Neanderthals and AMH ate: reassessment of the subsistence across the Middle–Upper Palaeolithic transition in the Vasco-Cantabrian region of SW Europe. J. Quat. Sci. 1–15.
	Aitzbitarte III	Altuna, J., Mariezkurrena, K., Ríos, J., et al. 2017. Ocupaciones Humanasen Aitzbitarte III (País Vasco) 26.000  13.000 14CA BP (ZonaProfunda de la cueva). EKOB 8
	Aitzbitarte III	Altuna J, Mariezkurrena K, Ríos J. 2011. Ocupaciones humanas enAitzbitarte III (País Vasco) 33.600-18.400 14CA BP. Euskal Kult.ondare Bild 5
	Aitzbitarte III	Rios-Garaizar, J., de la Peña, P., San Emeterio, A., 2011. Estudio de las industrias líticas y óseas de la cueva de Aitzbitarte III (Zona de la entrada). In: Altuna J., Mariezkurrena K., Rios-Garaizar J. editors. Ocupaciones Humanas En La Cueva de Aitzbitarte III (Renteria, País Vasco) Sector Entrada: 33.000–18.000 BP. Vitoria-Gasteiz: Eusko Jaurlaritzaren Argitalpen Zerbitzu Nagusia, pp. 81–351.
30	Ekain	Rios-Garaizar, J., González-Urquijo, J. & Ibáñez-Estévez, J. J. 2004. Abrigo de Axlor (Dima). Arkeoikuska 2004, 75–79.
	Ekain	Rios-Garaizar, J., Arrizabalaga, A., Villaluenga, A., 2012. Haltes de chasse du Châtelperronien de la Péninsule Ibérique: Labeko Koba et Ekain (Pays Basque Péninsulaire). L’Anthropologie 116, 532–549.
	Ekain	Jones, J.R., Richards, M.P., Reade, H., et al. 2019. Multi-Isotope investigations of ungulate bones and teeth from El Castillo and Covalejos caves (Cantabria, Spain): Implications for paleoenvironment reconstructions across the Middle-Upper Palaeolithic transition. J. Archaeol. Sci. Reports 23: 1029–1042.	https://doi.org/10.1016/j.jasrep.2018.04.014
31	Covalejos	Tejero Cáceres, J.M., 2013. La explotación de las materias óseas en el Auriñaciense. Caracterización tecnoeconómica de las producciones del Paleolítico superior inicial en la Península Ibérica. BAR International Series 2469. Oxford, Archeopress.
	Covalejos	Sanguino González, J., Montes Barquín, R., 2005. Nuevos datos para el conocimiento del Paleolítico Medio en el centro de la Región Cantábrica: La Cueva de Covalejos. (Pielagos, Cantabria). In: Montes Barquín, R., Lasheras Corruchaga, J.A. (Eds.), Actas de La Reunión Científica: Neandertales Cantábricos. Estado de La Cuestión. Madrid; Monografías Del Museo Nacional y Centro de Investigación de Alt…
32	El Castillo	Wood, R., Bernaldo de Quirós, F., Maíllo-Fernández, J.M., et al. 2018. El Castillo (Cantabria, northern Iberia) and the Transitional Aurignacian: Using radiocarbon dating to assess site taphonomy. Quat. Int. 474: 56–70.	https://doi.org/10.1016/j.quaint.2016.03.005
	El Castillo	Luret, M., Burke, A., Bernaldo de Quiros, F., Besse, M., 2020. El Castillo cave (Cantabria, Spain): Archezoological comèparison between the Mousterian occupation level (unit 20) and the "Aurignacien de transition de type El Catillo" (unit 18). J. Archaeol. Scie. Reports. 102339	https://doi.org/10.1016/j.jasrep.2020.102339
	El Castillo	Maíllo, J.M., Bernaldo de Quirós, F., 2010. Archaic Aurignacian in El Castillo cave (Spain): technology and typology composition. Anthropologie 114 (1), 1-25.	https://doi.org/10.1016/j.anthro.2010.01.001
	El Castillo	Bernaldo de Quirós, F., Maíllo-Fernández, J.M., 2009. The Transitional Aurignacian and the Middle-Upper Palaeolithic Transition model in Cantabrian Iberia M. Camps, P. Chauhan (Eds.), Sourcebook of Palaeolithic Transitions, Springer, New York (2009), pp. 341-359
33	El Cuco	Marín-Arroyo, A.B., Sanz-Royo, A., 2021. What Neanderthals and AMH ate: reassessment of the subsistence across the Middle–Upper Palaeolithic transition in the Vasco-Cantabrian region of SW Europe. J. Quat. Sci. 1–15.	https://doi.org/10.1002/jqs.3291
34	L'Arbreda	Maroto J, Vaquero M, Arrizabalaga A, Baena J, Baquedano E, Jordá J, et al., 2012. Current issues in late Middle Palaeolithic chronology: New assessments from Northern Iberia. Quat Internat. 247, 15–25.	https://doi.org/10.1016/j.quaint.2011.07.007
	L'Arbreda	Wood, R.E., Arrizabalaga, A., Camps, M., Fallon, S., Iriarte-Chiapusso, M.J., Jones, R., Maroto, J., De la Rasilla, M., Santamaría, D., Soler, J., Soler, N., Villaluenga, A., Higham, T.F.G., 2014. The chronology of the earliest Upper Palaeolithic in northern Iberia: New insights from L’Arbreda, Labeko Koba and La Viña. J. Hum. Evol. 69, 91–109.	https://doi.org/10.1016/j.jhevol.2013.12.017
	L'Arbreda	Soler, N., Maroto, J., 1987. Els nivells d'ocupació del Paleolìtic Superior a la Cova de l'Arbreda (Serinyà, Girona) Cypsela, VI, pp. 221-228
	L'Arbreda	Soler Subils, J., Soler Masferrer, N., Maroto, J., 2008. L’Arbreda’s archaic Aurignacian dates clarified. Eurasian Prehist. 5, 45-55.
35	La Viña	Santamaría, D., 2012. La transición del Paleolílitico medio al superior en Asturias. El Abrigo de La Viña (La Manzaneda, Oviedo) y la Cueva de El Sidrón (Borines, Piloña). Servicio de Publicaciones de la Universidad de Oviedo.
	La Viña	Marín-Arroyo, A.B., Rios-Garaizar, J., Straus, L.G., Jones, J.R., de la Rasilla, M., González Morales, M.R., Richards, M., Altuna, J., Mariezkurrena, K., Ocio, D., 2018. Chronological reassessment of the Middle to Upper Paleolithic transition and Early Upper Paleolithic cultures in Cantabrian Spain. PLoS One 13, 1–20.	10.1371/journal.pone.0194708
	La Viña	de la Rasilla, M., Duarte, E., Sanchis, A., et al. 2020. Environment and subsistence strategies at La Viña rock shelter and Llonin cave (Asturias, Spain) during MIS3. J. Archaeol. Sci. Reports 30, 102198	https://doi.org/10.1016/j.jasrep.2020.102198
36	Cova Gran	Mora, R., et al., Contextual, technological and chronometric data from Cova Gran: Their contribution to discussion of the Middle-to-Upper Paleolithic transition in northeastern Iberia. Quat. Int. 474, 30–43	https://doi.org/10.1016/j.quaint.2016.05.017
	Cova Gran	Samper Carro, S.C., Martínez-Moreno, J., Mora, R., 2020. Wind of change: zooarchaeological approach to the Middle–Upper Palaeolithic transition in Cova Gran of Santa Linya (Lleida, south-eastern Pre-Pyrenees). J. Paleo. Arch. 3, 989–1031.	https://doi.org/10.1007/s41982-020-00066-1
37	Terrasses de la Riera dels Canyars	Daura, J., Sanz, M., García, N., Allué, E., Vaquero, M., Fierro, E., Carrión, J.S., López-García, J.M., Blain, H.A., Sánchez-Marco, A., Valls, C., Albert, R.M., Fornós, J.J., Julià, R., Fullola, J.M., Zilhão, J., 2013. Terrasses de la Riera dels Canyars (Gavà, Barcelona): the landscape of Heinrich Stadial 4 north of the “Ebro frontier” and implications for modern human dispersal into Iberia. Quat…	https://doi.org/10.1016/j.quascirev.2012.10.042
38	Cova Foradada	Morales, J.I., Cebrià, A., Burguet-Coca, A., Fernández-Marchena, J.L., García-Argudo, G., Rodríguez-Hidalgo, A., et al. 2019. The Middle-to-Upper Paleolithic transition occupations from Cova Foradada (Calafell, NE Iberia). PLoS ONE 14(5), e0215832.	https://doi.org/10.1371/journal.pone.0215832
39	Lapa do Picareiro	Haws, J.A., Benedetti, M.M., Talamo, S., Bicho, N., Cascalheira, J., Ellis, M.G., Carvalho, M.M., Friedl, L., Pereira, T., Zinsious, B.Z., 2020. The early Aurignacian dispersal of modern humans into westernmost Eurasia. PNAS, 117 (41), 25414-25422.	https://doi.org/10.1073/pnas.2016062117
40	Šandalja II	Richards, M.P., Karavanić, I., Pettitt, P., Miracle, P., 2015. Isotope and faunal evidence for high levels of freshwater fish consumption by Late Glacial humans at the Late Upper Palaeolithic site of Šandalja II, Istria, Croatia. J. Archaeol. Sci. 61, 204–212.	https://doi.org/10.1016/j.jas.2015.06.008
	Šandalja II	Karavanić, I., 2003. L'industrie aurignacienne de la grotte de Šandalja II (Istrie, Croatie) dans le leisto de la region de l'Est de l'Adriatique L'anthropologie 107, 577-602	https://doi.org/10.1016/j.anthro.2003.10.003
41	Tabula Traiana	Borić, D., Dimitrijević, V., White, D., Lane, C., French, C., Cristiani, E., 2012. Early modern human settling of the Danube corridor: The Middle to Upper Palaeolithic site of Tabula Traiana Cave in the Danube Gorges (Serbia). Antiquity 86, 334.	http://antiquity.ac.uk/projgall/boric334/
42	Kozarnika	Tsanova, T., 2008. Les débuts du Paléolithique supérieur dans l’Est des Balkans: Réflexion à partir de l’étude taphonomique et techno-économique des ensembles lithiques des sites de Bacho Kiro (couche 11), Temnata (couches VI et 4) et Kozarnika (niveau VII). BAR Int. Ser. 1752. Archaeopress, Oxford.
	Kozarnika	Tsanova, T., Zwyns, N., Eizenberg, L., Teyssandier, N., Le Brun-Ricalens, F., Otte, M., 2012. Le plus petit dénominateur commun : réflexion sur la variabilité des ensembles lamellaires du Paléolithique supérieur ancien d’Eurasie. Un bilan autour des exemples de Kozarnika (Est des Balkans) et Yafteh (Zagros central). L'Anthropologie, 116(4), 469–509.
	Kozarnika	Guadelli, J.L., Sirakov, N., Ivanova, S., Sirakova, S., Anastassova, E., Courtaud, P., Dimitrova, I., Djabarska, N., Fernandez, P., Ferrier, C., Fontugne, M., Gambier, D., Guadelli, A., Iordanova, D., Iordanova, N., Kovatcheva, M., Krumov, I., Leblanc, J.C., Mallye, J.B., Marinska, M., Miteva, V., Popov, V., Spassov, R., Taneva, S., Tisterat-Laborde, N., Tsanova, Ts., 2005. Une séquence du Paléol…
43	Peskő	Vértes, L. 1965. Az őskőkor és az átmeneti kőkor emlékei Magyarországon (Records of the Palaeolithic and Mesolithic in Hungary). Budapest: Akadémiai Kiadó.
44	Siuren I	Demidenko, Y.E., Otte, M., Noiret, P., (dir.) 2012. Siuren i rock-shelter. From Late Middle Paleolithic and Early Upper Paleolithic to Epi-Paleolithic in Crimea. Liège, ERAUL 129, p. 49-53.
	Siuren I	Masse, J., Patou-Mathis, M., 2009. Siuren I : New Zooarchaeological Results, in V. Chabaï (dir.), The top issues of the Eastern European prehistoric archaeology, Donesk, Donbass (Archaeological Almanac, 20), p. 149-158.
	Siuren I	Demidenko, Y. E., Otte, O., 2000-2001. Siuren I (Crimea) in the context of a European Aurignacian. European Prehistory 16-17, 133-46.
45	Istállóskő	Adams, B., Ringer, A., 2004. New C14 dates for the Hungarian early Upper Palaeolithic. Current Anthropology 45(4), 541–551	https://doi.org/10.1086/423499
	Istállóskő	Marko A., 2015. Istállóskő revisited: Lithic artefacts and assemblages, sixty years after. Acta Archaeologica Academiae Scientiarum Hungaricae 66, 5-38.
	Istállóskő and Peskő	Davies, W., Hedges, R., 2008. Dating a Type Site: Fitting Szeleta into its regional chronometric context. Praehistoria 9–10, 35–45.
	Istállóskő	Patou-Mathis, M., et al. 2017. New interpretation of the Upper Palaeolithic human occupations at Istállóskő Cave (Bükk Mountains, Hungary), Eurasian Prehistory, 13 (1–2): 77–90.
46	Tincova	Chu, W., Zeeden, C., Petrescu, S., 2016. The Early Upper Paleolithic of the Banat and recent research at the Paleolithic site of Tincova. Banatica, 26(1), 51–72.
	Tincova	Teyssandier, N., 2006. The early Aurignacian in central Europe and its place in a European perspective. In Towards a definition of the Aurignacian, vol. 241, pp. 241–256).
	Tincova	Teyssandier, N., 2008. Revolution or evolution: The emergence of the Upper Paleolithic in Europe. World Archaeology, 40(4), 493–519.	https://doi.org/10.1080/00438240802452676
	Tincova	Chu, W., 2018. The Danube Corridor Hypothesis and the Carpathian Basin: Geological, Environmental and Archaeological Approaches to Characterizing Aurignacian Dynamics. J World Prehist 31:117–178	https://doi.org/10.1007/s10963-018-9115-1
47	Romanesti	Sitlivy, V., Chabai, V., Anghelinu, M., Uthmeier, T., Kels, H., Hilgers, A., et al. 2012. The earliest Aurignacian in Romania: New investigations at the open air site of Romanești-Dumbrăvița I (Banat). Quartär, 59, 85–130.
	Romanesti	Chu, W., McLin, S., Wöstehoff, L., Ciornei, A., Gennai, J., Marreiros, J., Doboș, A., 2022. Aurignacian dynamics in Southeastern Europe based on spatial analysis, sediment geochemistry, raw materials, lithic analysis, and use-wear from Românești-Dumbrăvița. Sci. Rep. 12, 14152	https://doi.org/10.1038/s41598-022-15544-5
	Romanesti	Schmidt, C., Sitlivy, V., Anghelinu, M., Chabai, V., Kels, H., Uthmeier, T., et al. 2013. First chronometric dates (TL and OSL) for the Aurignacian open-air site of Romanești-Dumbrăvița I, Romania. J. Archaeol. Sci. 40(10), 3740–3753.
48	Bacho kiro	Fewlass, H., Talamo, S., Wacker, L., Kromer, B., Tuna, T., Fagault, Y., Bard, E., McPherron, S.P., Aldeias, V., Maria, R., Martisius, N.L., Paskulin, L., Rezek, Z., Sinet-Mathiot, V., Sirakova, S., Smith, G.M., Spasov, R., Welker, F., Sirakov, N., Tsanova, T., Hublin, J.J., 2020. A 14C chronology for the Middle to Upper Palaeolithic transition at Bacho Kiro Cave, Bulgaria. Nat. Ecol. Evol. 4, 794…	https://doi.org/10.1038/s41559-020-1136-3
	Bacho kiro	Hublin, J.J., Sirakov, N., Aldeias, V., Bailey, S., Bard, E., Delvigne, V., Endarova, E., Fagault, Y., Fewlass, H., Hajdinjak, M., Kromer, B., Krumov, I., Marreiros, J., Martisius, N.L., Paskulin, L., Sinet-Mathiot, V., Meyer, M., Pääbo, S., Popov, V., Rezek, Z., Sirakova, S., Skinner, M.M., Smith, G.M., Spasov, R., Talamo, S., Tuna, T., Wacker, L., Welker, F., Wilcke, A., Zahariev, N., McPherron…	https://doi.org/10.1038/s41586-020-2259-z
	Bacho kiro	Smith, G.M., Spasov, R., Martisius, N.L., Sinet-Mathiot, V., Aldeias, V., Rezek, Z., Ruebens, K., Pederzani, S., McPherron, S.P., Sirakova, S., Sirakov, N., Tsanova, T., Hublin, J.-J., 2021. Subsistence behavior during the Initial Upper Paleolithic in Europe: Site use, dietary practice, and carnivore exploitation at Bacho Kiro Cave (Bulgaria). J. Hum. Evol. 161, 103074.	https://doi.org/10.1016/j.jhevol.2021.103074
49	Temnata	Ginter, B., Kozlowski J.K., Laville, H., Sirakov, N., Hedges, R.E.M., 1996. Transition in the Balkans: News from the Temnata Cave, Bulgaria. In E. Carbonell et M. Vaquero (Ed.)., The Last Neandetertals, The first anatomically Modern Humans: A Tale About The Human Diversity. Cultural change et human evolution: the crisis at 40 Ka BP, pp. 169–200, Barcelona.
	Temnata	Ginter, B., Kozlowski, J.K., Guadelli, J.-L., Laville, H., 2000. Temnata Cave. Excavations in Karlukovo Karst Area, Bulgaria. 2.1. Jagellonian University, Cracow.
	Temnata	Guadelli, J.-L., Delpech, F., 2000. Les grand mammif_x0001_eres des couches VI de la grotte Temnata. In: Ginter, B., Kozlowsi, J.K., Guadelli, J.-L., Laville, H. (Eds.), Temnata Cave: Excavations in Karlukovo Kars Area, Bulgaria 2.1. Jagellonian University, Cracow.
	Temnata	Tsanova, T., 2008. Les débuts du Paléolithique supérieur dans l'Est des Balkans. Réflexion à partir de l’étude taphonomique et techno-économique des ensembles lithiques des sites de Bacho Kiro (couche 11), Temnata (couches VI et 4) et Kozarnika (niveau VII). BAR International Series 1752, Oxford.
	Temnata	Tsanova, T., Veres, D., Hambach, U., Spasov, R., Dimitrova, I., Popov, P., Talamo, S., Sirakova, S., 2021. Upper Palaeolithic layers and Campanian Ignimbrite/Y-5 tephra in Toplitsa cave, Northern Bulgaria. J. Archaeol. Sci. 37, 102912.
